# Supplementary material for: An Interpretable Four-Gene Cell-Cycle Signature Links Malignant Progression to Adverse Survival in Adult Primary Diffuse Glioma: A CGGA Transcriptome Study
Source: Genes (Basel). 2026 Jul 21;17(7):833. doi: 10.3390/genes17070833 (PMC13409654; doi:10.3390/genes17070833)
Supplement: Supplementary file 1 [file genes-17-00833-s001.zip]

Archive with 4 entries (4 files):
- README.md
- requirements.txt
- run_revision_analyses.py
- Supplementary_File_S1_Tables_S1-S12.xlsx
