# Supplementary material for: An Interpretable Four-Gene Cell-Cycle Signature Links Malignant Progression to Adverse Survival in Adult Primary Diffuse Glioma: A CGGA Transcriptome Study
Source: Genes (Basel). 2026 Jul 21;17(7):833. doi: 10.3390/genes17070833 (PMC13409654; doi:10.3390/genes17070833)
Supplement: Supplementary file 1 [file genes-17-00833-s001.zip › README.md]

# Supplementary File S2: analysis code

This package contains the Python script used to reproduce the main CGGA
analyses reported in the manuscript `genes-4374559`: transcriptome-wide
screening, repeated cross-validation, independent CGGA mRNAseq_325 validation,
survival analyses, supplementary tables, and the Python-generated revised
figures.

## Input data

Download the 20200506 CGGA mRNAseq_693 and mRNAseq_325 clinical and RSEM gene
expression archives from CGGA. Keep the original archive files in
`work/data/raw/` and extract the four text files into `work/data/processed/`.
The expected archive names, source URLs, release date, download date, and
SHA256 checksums are listed in the Data provenance worksheet of Supplementary
File S1.

Expected processed files:

- `work/data/processed/CGGA.mRNAseq_693_clinical.20200506.txt`
- `work/data/processed/CGGA.mRNAseq_693.RSEM-genes.20200506.txt`
- `work/data/processed/CGGA.mRNAseq_325_clinical.20200506.txt`
- `work/data/processed/CGGA.mRNAseq_325.RSEM-genes.20200506.txt`

## Software

Create a Python environment using `requirements.txt`.

On macOS, XGBoost requires an OpenMP runtime. If `libomp` is not already
available in the selected Python environment, install a compatible OpenMP
runtime before running the script.

## Run

From the extracted package root, run:

```bash
python work/run_revision_analyses.py
```

The workflow uses random seed `20260703`. Outputs are written under
`work/analysis/`.
