# Supplementary material for: An Interpretable Four-Gene Cell-Cycle Signature Links Malignant Progression to Adverse Survival in Adult Primary Diffuse Glioma: A CGGA Transcriptome Study
Source: Genes (Basel). 2026 Jul 21;17(7):833. doi: 10.3390/genes17070833 (PMC13409654; doi:10.3390/genes17070833)
Supplement: Supplementary file 1 [file genes-17-00833-s001.zip › requirements.txt]

numpy==1.26.4
pandas==2.3.3
scipy==1.13.1
scikit-learn==1.6.1
xgboost==2.1.4
lifelines==0.30.0
matplotlib==3.9.4
seaborn==0.13.2
openpyxl==3.1.5
