# Supplementary material for: An Interpretable Four-Gene Cell-Cycle Signature Links Malignant Progression to Adverse Survival in Adult Primary Diffuse Glioma: A CGGA Transcriptome Study
Source: Genes (Basel). 2026 Jul 21;17(7):833. doi: 10.3390/genes17070833 (PMC13409654; doi:10.3390/genes17070833)
Supplement: Supplementary file 1 [file genes-17-00833-s001.zip › run_revision_analyses.py]

#!/usr/bin/env python3
"""Reproduce and extend the CGGA analyses required for genes-4374559 revision.

All numerical manuscript updates are generated from the public 20200506 CGGA
mRNAseq_693 and mRNAseq_325 releases. The script writes audit tables, revised
figures, an Excel supplement, and a machine-readable summary for DOCX patching.
"""

from __future__ import annotations

import hashlib
import json
import math
import os
import platform
import sys
import urllib.parse
import urllib.request
from pathlib import Path

os.environ.setdefault("MPLBACKEND", "Agg")
os.environ.setdefault("OPENBLAS_NUM_THREADS", "1")
os.environ.setdefault("OMP_NUM_THREADS", "1")

import matplotlib as mpl
import matplotlib.pyplot as plt
import numpy as np
import pandas as pd
import scipy
from scipy import stats
import seaborn as sns
import sklearn
from sklearn.base import clone
from sklearn.ensemble import RandomForestClassifier
from sklearn.linear_model import LogisticRegression
from sklearn.metrics import (
    accuracy_score,
    average_precision_score,
    confusion_matrix,
    roc_auc_score,
)
from sklearn.model_selection import RepeatedStratifiedKFold, train_test_split
from sklearn.pipeline import Pipeline
from sklearn.preprocessing import StandardScaler
from sklearn.svm import SVC
import xgboost
from xgboost import XGBClassifier
import lifelines
from lifelines import CoxPHFitter, KaplanMeierFitter
from lifelines.statistics import logrank_test, proportional_hazard_test


ROOT = Path(os.environ.get("REVISION_ROOT", Path(__file__).resolve().parents[1])).resolve()
DATA = ROOT / "work" / "data"
RAW = DATA / "raw"
PROCESSED = DATA / "processed"
ANALYSIS = ROOT / "work" / "analysis"
TABLES = ANALYSIS / "tables"
FIGURES = ANALYSIS / "figures"
LOGS = ANALYSIS / "logs"
for directory in (TABLES, FIGURES, LOGS):
    directory.mkdir(parents=True, exist_ok=True)

GENES = ["CDK1", "CCNB2", "CDCA3", "PTTG1"]
PROLIFERATION = ["MKI67", "TOP2A", "AURKA", "PCNA"]
ALL_TARGETS = GENES + PROLIFERATION
SEED = 20260703

GRADE_ORDER = ["WHO II", "WHO III", "WHO IV"]
GRADE_NUM = {"WHO II": 2, "WHO III": 3, "WHO IV": 4}
GRADE_COLORS = {"WHO II": "#4C78A8", "WHO III": "#F2A541", "WHO IV": "#E45756"}
LOW_COLOR = "#3B6EA8"
HIGH_COLOR = "#D9534F"

mpl.rcParams.update(
    {
        "font.family": "sans-serif",
        "font.sans-serif": ["Arial", "Helvetica", "DejaVu Sans"],
        "svg.fonttype": "none",
        "pdf.fonttype": 42,
        "font.size": 8,
        "axes.spines.right": False,
        "axes.spines.top": False,
        "axes.linewidth": 0.8,
        "legend.frameon": False,
        "figure.facecolor": "white",
        "axes.facecolor": "white",
    }
)
sns.set_theme(style="whitegrid", context="paper")


def sha256(path: Path) -> str:
    digest = hashlib.sha256()
    with path.open("rb") as handle:
        for chunk in iter(lambda: handle.read(1024 * 1024), b""):
            digest.update(chunk)
    return digest.hexdigest()


def bh_fdr(pvalues: np.ndarray) -> np.ndarray:
    """Benjamini-Hochberg adjusted p values with NaN preservation."""
    p = np.asarray(pvalues, dtype=float)
    out = np.full_like(p, np.nan)
    valid = np.isfinite(p)
    pv = p[valid]
    order = np.argsort(pv)
    ranked = pv[order]
    n = len(ranked)
    adjusted = ranked * n / np.arange(1, n + 1)
    adjusted = np.minimum.accumulate(adjusted[::-1])[::-1]
    adjusted = np.clip(adjusted, 0, 1)
    restored = np.empty(n)
    restored[order] = adjusted
    out[valid] = restored
    return out


def load_clinical(cohort: int) -> pd.DataFrame:
    path = PROCESSED / f"CGGA.mRNAseq_{cohort}_clinical.20200506.txt"
    clinical = pd.read_csv(path, sep="\t")
    clinical["Age_num"] = pd.to_numeric(clinical["Age"], errors="coerce")
    clinical["OS_days"] = pd.to_numeric(clinical["OS"], errors="coerce")
    clinical["event"] = pd.to_numeric(
        clinical["Censor (alive=0; dead=1)"], errors="coerce"
    )
    clinical["grade_num"] = clinical["Grade"].map(GRADE_NUM)
    return clinical


def load_expression(cohort: int) -> pd.DataFrame:
    path = PROCESSED / f"CGGA.mRNAseq_{cohort}.RSEM-genes.20200506.txt"
    expression = pd.read_csv(path, sep="\t", index_col=0)
    expression = expression.apply(pd.to_numeric, errors="coerce")
    return np.log2(expression + 1.0)


def primary_adult(clinical: pd.DataFrame) -> pd.DataFrame:
    mask = (
        clinical["PRS_type"].eq("Primary")
        & clinical["Age_num"].ge(18)
        & clinical["Grade"].isin(GRADE_ORDER)
    )
    return clinical.loc[mask].copy()


def align(clinical: pd.DataFrame, expression: pd.DataFrame) -> tuple[pd.DataFrame, pd.DataFrame]:
    ids = [sample for sample in clinical["CGGA_ID"] if sample in expression.columns]
    c = clinical.set_index("CGGA_ID").loc[ids].copy()
    x = expression.loc[:, ids].T.copy()
    return c, x


def mean_ci(values: pd.Series) -> tuple[float, float, float, float]:
    arr = pd.to_numeric(values, errors="coerce").dropna().to_numpy(dtype=float)
    mean = float(np.mean(arr))
    sd = float(np.std(arr, ddof=1))
    half = 1.96 * sd / math.sqrt(len(arr))
    return mean, sd, mean - half, mean + half


def fold_metrics(y_true: np.ndarray, probability: np.ndarray, prediction: np.ndarray) -> dict:
    tn, fp, fn, tp = confusion_matrix(y_true, prediction, labels=[0, 1]).ravel()
    return {
        "AUROC": roc_auc_score(y_true, probability),
        "Average precision": average_precision_score(y_true, probability),
        "Accuracy": accuracy_score(y_true, prediction),
        "Sensitivity": tp / (tp + fn) if (tp + fn) else np.nan,
        "Specificity": tn / (tn + fp) if (tn + fp) else np.nan,
    }


def model_definitions() -> dict:
    return {
        "Logistic regression": Pipeline(
            [
                ("scale", StandardScaler()),
                (
                    "classifier",
                    LogisticRegression(
                        max_iter=5000,
                        solver="liblinear",
                        C=1.0,
                        random_state=SEED,
                    ),
                ),
            ]
        ),
        "SVM": Pipeline(
            [
                ("scale", StandardScaler()),
                (
                    "classifier",
                    SVC(
                        kernel="rbf",
                        C=1.0,
                        gamma="scale",
                        probability=True,
                        random_state=SEED,
                    ),
                ),
            ]
        ),
        "Random forest": RandomForestClassifier(
            n_estimators=500,
            max_features="sqrt",
            random_state=SEED,
            n_jobs=1,
        ),
        "XGBoost": XGBClassifier(
            n_estimators=200,
            max_depth=2,
            learning_rate=0.05,
            subsample=0.8,
            colsample_bytree=0.8,
            eval_metric="logloss",
            random_state=SEED,
            n_jobs=1,
        ),
    }


def repeated_cv(x: pd.DataFrame, y: pd.Series) -> tuple[pd.DataFrame, pd.DataFrame, pd.DataFrame]:
    splitter = RepeatedStratifiedKFold(n_splits=5, n_repeats=20, random_state=SEED)
    models = model_definitions()
    records = []
    stability = []
    feature_matrix = x[GENES].to_numpy(dtype=float)
    target = y.to_numpy(dtype=int)
    for model_name, model in models.items():
        for fold_id, (train_idx, valid_idx) in enumerate(splitter.split(feature_matrix, target), 1):
            fitted = clone(model)
            fitted.fit(feature_matrix[train_idx], target[train_idx])
            probability = fitted.predict_proba(feature_matrix[valid_idx])[:, 1]
            prediction = (probability >= 0.5).astype(int)
            record = fold_metrics(target[valid_idx], probability, prediction)
            record.update({"Model": model_name, "Fold": fold_id})
            records.append(record)

            if model_name == "Logistic regression":
                train_y = target[train_idx]
                for gene_index, gene in enumerate(GENES):
                    low = feature_matrix[train_idx, gene_index][train_y == 0]
                    high = feature_matrix[train_idx, gene_index][train_y == 1]
                    test = stats.ttest_ind(high, low, equal_var=False, nan_policy="omit")
                    stability.append(
                        {
                            "Fold": fold_id,
                            "Gene": gene,
                            "Mean difference (grade IV - II/III)": np.nanmean(high) - np.nanmean(low),
                            "Welch p": float(test.pvalue),
                            "Positive and p<0.05": bool(
                                np.nanmean(high) > np.nanmean(low) and test.pvalue < 0.05
                            ),
                        }
                    )
    folds = pd.DataFrame(records)
    summary_records = []
    for model_name, group in folds.groupby("Model", sort=False):
        row = {"Model": model_name, "Folds": len(group)}
        for metric in ["AUROC", "Average precision", "Accuracy", "Sensitivity", "Specificity"]:
            mean, sd, low, high = mean_ci(group[metric])
            row[f"{metric} mean"] = mean
            row[f"{metric} SD"] = sd
            row[f"{metric} 95% CI low"] = low
            row[f"{metric} 95% CI high"] = high
        summary_records.append(row)
    summary = pd.DataFrame(summary_records)
    stability_folds = pd.DataFrame(stability)
    stability_summary = (
        stability_folds.groupby("Gene", as_index=False)
        .agg(
            folds=("Fold", "count"),
            positive_significant_folds=("Positive and p<0.05", "sum"),
            mean_difference=("Mean difference (grade IV - II/III)", "mean"),
            minimum_difference=("Mean difference (grade IV - II/III)", "min"),
            maximum_welch_p=("Welch p", "max"),
        )
    )
    stability_summary["positive_significant_percent"] = (
        100 * stability_summary["positive_significant_folds"] / stability_summary["folds"]
    )
    return folds, summary, stability_summary


def external_validation(
    train_x: pd.DataFrame,
    train_y: pd.Series,
    external_x: pd.DataFrame,
    external_y: pd.Series,
) -> pd.DataFrame:
    rows = []
    for model_name, model in model_definitions().items():
        fitted = clone(model)
        fitted.fit(train_x[GENES], train_y)
        probability = fitted.predict_proba(external_x[GENES])[:, 1]
        prediction = (probability >= 0.5).astype(int)
        row = fold_metrics(external_y.to_numpy(dtype=int), probability, prediction)
        row.update(
            {
                "Model": model_name,
                "Training n": len(train_y),
                "External n": len(external_y),
                "External grade IV n": int(external_y.sum()),
            }
        )
        rows.append(row)
    return pd.DataFrame(rows)


def comparator_features(
    train_x: pd.DataFrame,
    apply_x: pd.DataFrame,
) -> tuple[pd.DataFrame, pd.DataFrame, dict]:
    means = train_x[GENES + PROLIFERATION].mean()
    sds = train_x[GENES + PROLIFERATION].std(ddof=0).replace(0, np.nan)
    train_z = (train_x[GENES + PROLIFERATION] - means) / sds
    apply_z = (apply_x[GENES + PROLIFERATION] - means) / sds
    train_features = pd.DataFrame(index=train_x.index)
    apply_features = pd.DataFrame(index=apply_x.index)
    train_features["Four-gene score"] = train_z[GENES].mean(axis=1)
    apply_features["Four-gene score"] = apply_z[GENES].mean(axis=1)
    train_features["MKI67"] = train_z["MKI67"]
    apply_features["MKI67"] = apply_z["MKI67"]
    train_features["TOP2A"] = train_z["TOP2A"]
    apply_features["TOP2A"] = apply_z["TOP2A"]
    train_features["Four-marker proliferation index"] = train_z[PROLIFERATION].mean(axis=1)
    apply_features["Four-marker proliferation index"] = apply_z[PROLIFERATION].mean(axis=1)
    params = {"means": means.to_dict(), "sds": sds.to_dict()}
    return train_features, apply_features, params


def comparator_classification(
    x: pd.DataFrame,
    y: pd.Series,
    ext_x: pd.DataFrame,
    ext_y: pd.Series,
) -> tuple[pd.DataFrame, pd.DataFrame]:
    splitter = RepeatedStratifiedKFold(n_splits=5, n_repeats=20, random_state=SEED)
    internal_rows = []
    target = y.to_numpy(dtype=int)
    for fold_id, (train_idx, valid_idx) in enumerate(splitter.split(x, target), 1):
        fold_train = x.iloc[train_idx]
        fold_valid = x.iloc[valid_idx]
        train_features, valid_features, _ = comparator_features(fold_train, fold_valid)
        for feature in train_features.columns:
            model = LogisticRegression(
                max_iter=5000, solver="liblinear", C=1.0, random_state=SEED
            )
            model.fit(train_features[[feature]], target[train_idx])
            probability = model.predict_proba(valid_features[[feature]])[:, 1]
            prediction = (probability >= 0.5).astype(int)
            row = fold_metrics(target[valid_idx], probability, prediction)
            row.update({"Feature": feature, "Fold": fold_id})
            internal_rows.append(row)
    internal_folds = pd.DataFrame(internal_rows)
    internal_summary = []
    for feature, group in internal_folds.groupby("Feature", sort=False):
        row = {"Feature": feature, "Folds": len(group)}
        for metric in ["AUROC", "Average precision", "Accuracy", "Sensitivity", "Specificity"]:
            mean, sd, low, high = mean_ci(group[metric])
            row[f"{metric} mean"] = mean
            row[f"{metric} SD"] = sd
            row[f"{metric} 95% CI low"] = low
            row[f"{metric} 95% CI high"] = high
        internal_summary.append(row)

    train_features, external_features, _ = comparator_features(x, ext_x)
    external_rows = []
    for feature in train_features.columns:
        model = LogisticRegression(
            max_iter=5000, solver="liblinear", C=1.0, random_state=SEED
        )
        model.fit(train_features[[feature]], target)
        probability = model.predict_proba(external_features[[feature]])[:, 1]
        prediction = (probability >= 0.5).astype(int)
        row = fold_metrics(ext_y.to_numpy(dtype=int), probability, prediction)
        row.update({"Feature": feature, "External n": len(ext_y)})
        external_rows.append(row)
    return pd.DataFrame(internal_summary), pd.DataFrame(external_rows)


def transcriptome_de(x: pd.DataFrame, clinical: pd.DataFrame) -> pd.DataFrame:
    high_ids = clinical.index[clinical["Grade"].eq("WHO IV")]
    low_ids = clinical.index[clinical["Grade"].isin(["WHO II", "WHO III"])]
    high = x.loc[high_ids].to_numpy(dtype=float)
    low = x.loc[low_ids].to_numpy(dtype=float)
    mean_high = np.nanmean(high, axis=0)
    mean_low = np.nanmean(low, axis=0)
    var_high = np.nanvar(high, axis=0, ddof=1)
    var_low = np.nanvar(low, axis=0, ddof=1)
    n_high = np.sum(np.isfinite(high), axis=0)
    n_low = np.sum(np.isfinite(low), axis=0)
    se2 = var_high / n_high + var_low / n_low
    t_stat = (mean_high - mean_low) / np.sqrt(se2)
    df = se2**2 / (
        (var_high / n_high) ** 2 / (n_high - 1)
        + (var_low / n_low) ** 2 / (n_low - 1)
    )
    pvalue = 2 * stats.t.sf(np.abs(t_stat), df)
    grade_means = {
        grade: x.loc[clinical.index[clinical["Grade"].eq(grade)]].mean(axis=0)
        for grade in GRADE_ORDER
    }
    result = pd.DataFrame(
        {
            "Gene": x.columns,
            "Mean WHO II": grade_means["WHO II"].reindex(x.columns).to_numpy(),
            "Mean WHO III": grade_means["WHO III"].reindex(x.columns).to_numpy(),
            "Mean WHO IV": grade_means["WHO IV"].reindex(x.columns).to_numpy(),
            "Mean difference (IV - II/III)": mean_high - mean_low,
            "Welch t": t_stat,
            "Welch p": pvalue,
            "FDR": bh_fdr(pvalue),
        }
    )
    result["Monotonic increase II<III<IV"] = (
        (result["Mean WHO II"] < result["Mean WHO III"])
        & (result["Mean WHO III"] < result["Mean WHO IV"])
    )
    result["DEG threshold"] = (
        result["FDR"].lt(0.01)
        & result["Mean difference (IV - II/III)"].abs().gt(1)
    )
    result["Direction"] = np.where(
        result["Mean difference (IV - II/III)"] > 0,
        "Upregulated in WHO grade IV",
        "Downregulated in WHO grade IV",
    )
    return result.sort_values("Mean difference (IV - II/III)", ascending=False)


def fetch_gene_description(symbol: str) -> str:
    query = urllib.parse.urlencode(
        {"q": f"symbol:{symbol}", "species": "human", "fields": "name,summary", "size": 1}
    )
    url = "https://mygene.info/v3/query?" + query
    try:
        with urllib.request.urlopen(url, timeout=8) as response:
            payload = json.loads(response.read().decode("utf-8"))
        hit = payload.get("hits", [{}])[0]
        summary = str(hit.get("summary", "")).strip()
        name = str(hit.get("name", "")).strip()
        if summary:
            first = summary.split(". ")[0].rstrip(".") + "."
            return first[:350]
        return name
    except Exception:
        return "Annotation not retrieved; gene retained on statistical ranking."


def candidate_transparency_table(de: pd.DataFrame) -> pd.DataFrame:
    top = de.loc[
        (de["Direction"] == "Upregulated in WHO grade IV")
        & de["FDR"].lt(0.01)
    ].head(25)
    candidates = de.loc[de["Gene"].isin(GENES)]
    combined = pd.concat([top, candidates], ignore_index=True).drop_duplicates("Gene")
    combined["Panel status"] = np.where(
        combined["Gene"].isin(GENES), "Included in four-gene panel", "Not included"
    )
    combined["Selection note"] = np.where(
        combined["Gene"].isin(["CDK1", "CCNB2", "PTTG1"]),
        "Met FDR and effect-size thresholds and prespecified biological criteria",
        np.where(
            combined["Gene"].eq("CDCA3"),
            "Retained for monotonic grade association, mitotic biology, and prior glioma evidence despite effect size below 1",
            "Listed among the leading WHO grade IV-upregulated genes for transparency",
        ),
    )
    combined["Biological annotation"] = [fetch_gene_description(gene) for gene in combined["Gene"]]
    columns = [
        "Gene",
        "Mean WHO II",
        "Mean WHO III",
        "Mean WHO IV",
        "Mean difference (IV - II/III)",
        "Welch p",
        "FDR",
        "Monotonic increase II<III<IV",
        "DEG threshold",
        "Panel status",
        "Selection note",
        "Biological annotation",
    ]
    return combined[columns]


def score_from_training(
    train_x: pd.DataFrame, apply_x: pd.DataFrame, genes: list[str]
) -> tuple[pd.Series, pd.Series, pd.Series, pd.Series]:
    mean = train_x[genes].mean()
    sd = train_x[genes].std(ddof=0).replace(0, np.nan)
    train_score = ((train_x[genes] - mean) / sd).mean(axis=1)
    apply_score = ((apply_x[genes] - mean) / sd).mean(axis=1)
    return train_score, apply_score, mean, sd


def fit_cox(data: pd.DataFrame, columns: list[str], penalizer: float = 0.0) -> CoxPHFitter:
    cph = CoxPHFitter(penalizer=penalizer)
    cph.fit(data[["OS_days", "event"] + columns], duration_col="OS_days", event_col="event")
    return cph


def cox_row(label: str, cph: CoxPHFitter, variable: str, n: int, events: int) -> dict:
    summary = cph.summary.loc[variable]
    return {
        "Model": label,
        "Variable": variable,
        "n": n,
        "Events": events,
        "HR": float(summary["exp(coef)"]),
        "95% CI low": float(summary["exp(coef) lower 95%"]),
        "95% CI high": float(summary["exp(coef) upper 95%"]),
        "p": float(summary["p"]),
        "Concordance index": float(cph.concordance_index_),
    }


def survival_analyses(
    clinical: pd.DataFrame,
    x: pd.DataFrame,
    external_clinical: pd.DataFrame,
    external_x: pd.DataFrame,
) -> tuple[dict, dict[str, pd.DataFrame], dict[str, pd.Series]]:
    mask = clinical["OS_days"].ge(30) & clinical["event"].notna()
    surv = clinical.loc[mask].copy()
    surv_x = x.loc[surv.index]
    stratify = surv["Grade"].astype(str) + "_" + surv["event"].astype(int).astype(str)
    train_ids, test_ids = train_test_split(
        surv.index,
        test_size=0.30,
        random_state=SEED,
        stratify=stratify,
    )
    train_x = surv_x.loc[train_ids]
    test_x = surv_x.loc[test_ids]
    train_score, test_score, means, sds = score_from_training(train_x, test_x, GENES)
    cutoff = float(train_score.median())
    scores = pd.concat([train_score, test_score]).reindex(surv.index)
    surv["four_gene_score"] = scores
    surv["risk_group"] = np.where(surv["four_gene_score"] >= cutoff, "High", "Low")
    surv["idh_wt"] = surv["IDH_mutation_status"].map({"Mutant": 0, "Wildtype": 1})
    surv["male"] = surv["Gender"].map({"Female": 0, "Male": 1})
    surv["codel"] = surv["1p19q_codeletion_status"].map({"Non-codel": 0, "Codel": 1})
    surv["mgmt_methylated"] = surv["MGMTp_methylation_status"].map(
        {"un-methylated": 0, "methylated": 1}
    )
    surv["radio"] = pd.to_numeric(surv["Radio_status (treated=1;un-treated=0)"], errors="coerce")
    surv["chemo"] = pd.to_numeric(surv["Chemo_status (TMZ treated=1;un-treated=0)"], errors="coerce")

    panels = {
        "Training cohort": surv.loc[train_ids].copy(),
        "Held-out test cohort": surv.loc[test_ids].copy(),
        "WHO grades II/III subgroup": surv.loc[surv["Grade"].isin(["WHO II", "WHO III"])].copy(),
        "IDH-wildtype subgroup": surv.loc[surv["IDH_mutation_status"].eq("Wildtype")].copy(),
    }
    km_rows = []
    for label, frame in panels.items():
        low = frame["risk_group"].eq("Low")
        result = logrank_test(
            frame.loc[low, "OS_days"],
            frame.loc[~low, "OS_days"],
            event_observed_A=frame.loc[low, "event"],
            event_observed_B=frame.loc[~low, "event"],
        )
        km_rows.append(
            {
                "Panel": label,
                "n": len(frame),
                "Events": int(frame["event"].sum()),
                "Low n": int(low.sum()),
                "High n": int((~low).sum()),
                "Log-rank p": float(result.p_value),
            }
        )

    main = surv.dropna(subset=["four_gene_score", "Age_num", "grade_num", "idh_wt"]).copy()
    main_cph = fit_cox(main, ["four_gene_score", "Age_num", "grade_num", "idh_wt"])
    main_rows = []
    for variable in ["four_gene_score", "Age_num", "grade_num", "idh_wt"]:
        main_rows.append(
            cox_row(
                "Main multivariable Cox model",
                main_cph,
                variable,
                len(main),
                int(main["event"].sum()),
            )
        )
    main_table = pd.DataFrame(main_rows)

    ph_input = main[
        ["OS_days", "event", "four_gene_score", "Age_num", "grade_num", "idh_wt"]
    ].copy()
    ph = proportional_hazard_test(main_cph, ph_input, time_transform="rank")
    ph_table = ph.summary.reset_index().rename(columns={"index": "Variable"})
    global_stat = float(ph_table["test_statistic"].sum())
    global_p = float(stats.chi2.sf(global_stat, df=len(ph_table)))
    ph_global = pd.DataFrame(
        [{"Variable": "Global", "test_statistic": global_stat, "p": global_p}]
    )
    ph_table = pd.concat([ph_table, ph_global], ignore_index=True)

    extended_columns = [
        "four_gene_score",
        "Age_num",
        "grade_num",
        "idh_wt",
        "male",
        "codel",
        "mgmt_methylated",
        "radio",
        "chemo",
    ]
    extended = surv.dropna(subset=extended_columns).copy()
    extended_cph = fit_cox(extended, extended_columns, penalizer=0.001)
    extended_table = pd.DataFrame(
        [
            cox_row(
                "Extended covariate sensitivity model",
                extended_cph,
                variable,
                len(extended),
                int(extended["event"].sum()),
            )
            for variable in extended_columns
        ]
    )

    stratified_cph = CoxPHFitter()
    stratified_cph.fit(
        main[["OS_days", "event", "four_gene_score", "Age_num", "idh_wt", "grade_num"]],
        duration_col="OS_days",
        event_col="event",
        strata=["grade_num", "idh_wt"],
    )
    stratified_table = pd.DataFrame(
        [
            cox_row(
                "Cox model stratified by WHO grade and IDH status",
                stratified_cph,
                variable,
                len(main),
                int(main["event"].sum()),
            )
            for variable in ["four_gene_score", "Age_num"]
        ]
    )

    sensitivity_rows = []
    for groups, name in [(3, "Tertiles"), (4, "Quartiles")]:
        categorized = main.copy()
        categorized["category"] = pd.qcut(
            categorized["four_gene_score"], groups, labels=False, duplicates="drop"
        )
        top = categorized["category"].max()
        categorized["top_vs_bottom"] = np.where(
            categorized["category"].eq(top),
            1,
            np.where(categorized["category"].eq(0), 0, np.nan),
        )
        extremes = categorized.dropna(subset=["top_vs_bottom"]).copy()
        cph = fit_cox(extremes, ["top_vs_bottom", "Age_num", "grade_num", "idh_wt"])
        row = cox_row(
            f"{name}: highest versus lowest",
            cph,
            "top_vs_bottom",
            len(extremes),
            int(extremes["event"].sum()),
        )
        sensitivity_rows.append(row)
    sensitivity_table = pd.DataFrame(sensitivity_rows)

    comparator_train, comparator_all, comparator_params = comparator_features(train_x, surv_x)
    comparator_all = comparator_all.reindex(surv.index)
    comparator_rows = []
    clinical_columns = ["Age_num", "grade_num", "idh_wt"]
    clinical_data = surv.dropna(subset=clinical_columns).copy()
    clinical_cph = fit_cox(clinical_data, clinical_columns)
    comparator_rows.append(
        {
            "Score": "Clinical model only",
            "n": len(clinical_data),
            "Events": int(clinical_data["event"].sum()),
            "HR": np.nan,
            "95% CI low": np.nan,
            "95% CI high": np.nan,
            "p": np.nan,
            "Concordance index": clinical_cph.concordance_index_,
        }
    )
    for feature in comparator_all.columns:
        temp = surv.copy()
        temp["comparison_score"] = comparator_all[feature]
        temp = temp.dropna(subset=["comparison_score"] + clinical_columns)
        cph = fit_cox(temp, ["comparison_score"] + clinical_columns)
        row = cox_row(
            f"Clinical + {feature}",
            cph,
            "comparison_score",
            len(temp),
            int(temp["event"].sum()),
        )
        row["Score"] = feature
        comparator_rows.append(row)
    comparator_survival = pd.DataFrame(comparator_rows)

    score_only_data = surv.dropna(subset=["four_gene_score"]).copy()
    score_only_cph = fit_cox(score_only_data, ["four_gene_score"])
    subgroup_rows = []
    subgroup_definitions = {
        "Overall": pd.Series(True, index=surv.index),
        "WHO grades II/III": surv["Grade"].isin(["WHO II", "WHO III"]),
        "WHO grade IV": surv["Grade"].eq("WHO IV"),
        "IDH-mutant": surv["IDH_mutation_status"].eq("Mutant"),
        "IDH-wildtype": surv["IDH_mutation_status"].eq("Wildtype"),
        "Non-codeleted": surv["1p19q_codeletion_status"].eq("Non-codel"),
        "Codeleted": surv["1p19q_codeletion_status"].eq("Codel"),
    }
    for label, subgroup_mask in subgroup_definitions.items():
        subgroup = surv.loc[subgroup_mask].dropna(
            subset=["four_gene_score", "Age_num"]
        ).copy()
        cph = fit_cox(subgroup, ["four_gene_score", "Age_num"])
        row = cox_row(
            f"Age-adjusted subgroup: {label}",
            cph,
            "four_gene_score",
            len(subgroup),
            int(subgroup["event"].sum()),
        )
        row["Subgroup"] = label
        subgroup_rows.append(row)
    subgroup_table = pd.DataFrame(subgroup_rows)

    ext_mask = external_clinical["OS_days"].ge(30) & external_clinical["event"].notna()
    ext_surv = external_clinical.loc[ext_mask].copy()
    ext_surv_x = external_x.loc[ext_surv.index]
    ext_score = ((ext_surv_x[GENES] - means) / sds).mean(axis=1)
    ext_surv["four_gene_score"] = ext_score
    ext_surv["risk_group"] = np.where(ext_surv["four_gene_score"] >= cutoff, "High", "Low")
    ext_surv["idh_wt"] = ext_surv["IDH_mutation_status"].map({"Mutant": 0, "Wildtype": 1})
    ext_low = ext_surv["risk_group"].eq("Low")
    ext_lr = logrank_test(
        ext_surv.loc[ext_low, "OS_days"],
        ext_surv.loc[~ext_low, "OS_days"],
        event_observed_A=ext_surv.loc[ext_low, "event"],
        event_observed_B=ext_surv.loc[~ext_low, "event"],
    )
    ext_complete = ext_surv.dropna(
        subset=["four_gene_score", "Age_num", "grade_num", "idh_wt"]
    )
    ext_cph = fit_cox(ext_complete, ["four_gene_score", "Age_num", "grade_num", "idh_wt"])
    ext_cox_row = cox_row(
        "Independent CGGA mRNAseq_325 adjusted Cox model",
        ext_cph,
        "four_gene_score",
        len(ext_complete),
        int(ext_complete["event"].sum()),
    )
    external_survival = pd.DataFrame(
        [
            {
                **ext_cox_row,
                "All survival n": len(ext_surv),
                "All survival events": int(ext_surv["event"].sum()),
                "Log-rank p": float(ext_lr.p_value),
                "Low n": int(ext_low.sum()),
                "High n": int((~ext_low).sum()),
            }
        ]
    )

    summary = {
        "survival_n": len(surv),
        "survival_events": int(surv["event"].sum()),
        "training_n": len(train_ids),
        "test_n": len(test_ids),
        "training_cutoff": cutoff,
        "main_complete_n": len(main),
        "main_complete_events": int(main["event"].sum()),
        "main_score_hr": float(main_cph.summary.loc["four_gene_score", "exp(coef)"]),
        "main_score_ci_low": float(
            main_cph.summary.loc["four_gene_score", "exp(coef) lower 95%"]
        ),
        "main_score_ci_high": float(
            main_cph.summary.loc["four_gene_score", "exp(coef) upper 95%"]
        ),
        "main_score_p": float(main_cph.summary.loc["four_gene_score", "p"]),
        "main_c_index": float(main_cph.concordance_index_),
        "score_only_c_index": float(score_only_cph.concordance_index_),
        "clinical_c_index": float(clinical_cph.concordance_index_),
        "integrated_c_index": float(main_cph.concordance_index_),
        "ph_global_p": global_p,
        "extended_n": len(extended),
        "extended_events": int(extended["event"].sum()),
        "external_survival_n": len(ext_surv),
        "external_survival_events": int(ext_surv["event"].sum()),
        "external_complete_n": len(ext_complete),
        "external_score_hr": ext_cox_row["HR"],
        "external_score_ci_low": ext_cox_row["95% CI low"],
        "external_score_ci_high": ext_cox_row["95% CI high"],
        "external_score_p": ext_cox_row["p"],
        "external_logrank_p": float(ext_lr.p_value),
        "score_training_means": means.to_dict(),
        "score_training_sds": sds.to_dict(),
        "comparator_params": comparator_params,
    }
    tables = {
        "KM summary": pd.DataFrame(km_rows),
        "Main Cox": main_table,
        "PH tests": ph_table,
        "Extended Cox": extended_table,
        "Stratified Cox": stratified_table,
        "Cutoff sensitivity": sensitivity_table,
        "Proliferation survival comparison": comparator_survival,
        "Age-adjusted subgroup Cox": subgroup_table,
        "Independent survival validation": external_survival,
    }
    score_objects = {
        "survival": surv,
        "training_ids": pd.Series(train_ids),
        "test_ids": pd.Series(test_ids),
        "means": means,
        "sds": sds,
    }
    return summary, tables, score_objects


def save_publication_figure(fig: plt.Figure, base: Path, embedded_dpi: int = 300) -> None:
    fig.savefig(base.with_suffix(".png"), dpi=embedded_dpi, bbox_inches="tight", facecolor="white")
    fig.savefig(base.with_suffix(".svg"), bbox_inches="tight", facecolor="white")
    fig.savefig(base.with_suffix(".pdf"), bbox_inches="tight", facecolor="white")
    fig.savefig(base.with_suffix(".tiff"), dpi=600, bbox_inches="tight", facecolor="white")


def make_figure2(clinical: pd.DataFrame, x: pd.DataFrame) -> None:
    data = clinical.join(x[ALL_TARGETS])
    global_mean = x[GENES].mean()
    global_sd = x[GENES].std(ddof=0).replace(0, np.nan)
    data["Four-gene score"] = ((x[GENES] - global_mean) / global_sd).mean(axis=1)
    data["Molecular group"] = np.select(
        [
            data["IDH_mutation_status"].eq("Mutant")
            & data["1p19q_codeletion_status"].eq("Codel"),
            data["IDH_mutation_status"].eq("Mutant")
            & data["1p19q_codeletion_status"].eq("Non-codel"),
            data["IDH_mutation_status"].eq("Wildtype") & data["Grade"].eq("WHO IV"),
        ],
        ["Oligodendroglioma-like", "Astrocytoma-like", "GBM-like"],
        default="Other",
    )
    fig, axes = plt.subplots(2, 3, figsize=(12, 8.1), constrained_layout=False)
    fig.subplots_adjust(left=0.06, right=0.98, top=0.92, bottom=0.10, wspace=0.34, hspace=0.43)
    for axis, gene, letter in zip(axes.flat[:4], GENES, list("ABCD")):
        sns.boxplot(
            data=data,
            x="Grade",
            y=gene,
            order=GRADE_ORDER,
            hue="Grade",
            palette=GRADE_COLORS,
            dodge=False,
            showfliers=False,
            width=0.60,
            linewidth=0.9,
            legend=False,
            ax=axis,
        )
        sns.stripplot(
            data=data,
            x="Grade",
            y=gene,
            order=GRADE_ORDER,
            color="#333333",
            alpha=0.28,
            size=1.6,
            jitter=0.22,
            ax=axis,
        )
        groups = [data.loc[data["Grade"].eq(grade), gene].dropna() for grade in GRADE_ORDER]
        pvalue = stats.kruskal(*groups).pvalue
        axis.set_title(gene, fontsize=10, weight="bold", pad=8)
        axis.set_xlabel("")
        axis.set_ylabel("log2(RSEM + 1)")
        axis.text(
            0.98,
            0.96,
            f"Kruskal-Wallis p={pvalue:.1e}",
            transform=axis.transAxes,
            ha="right",
            va="top",
            fontsize=7.5,
            bbox=dict(boxstyle="round,pad=0.2", facecolor="white", edgecolor="none", alpha=0.85),
        )
        axis.text(-0.16, 1.05, letter, transform=axis.transAxes, fontsize=12, weight="bold")

    corr = data[ALL_TARGETS].corr(method="spearman")
    axis = axes[1, 1]
    sns.heatmap(
        corr,
        ax=axis,
        cmap="vlag",
        vmin=-1,
        vmax=1,
        center=0,
        square=True,
        annot=True,
        fmt=".2f",
        annot_kws={"fontsize": 6.1},
        cbar_kws={"label": "Spearman r", "shrink": 0.78},
        linewidths=0.25,
    )
    axis.set_title("Correlation with proliferation markers", fontsize=9.5, weight="bold", pad=8)
    axis.tick_params(axis="x", rotation=45, labelsize=7)
    axis.tick_params(axis="y", rotation=0, labelsize=7)
    axis.text(-0.16, 1.05, "E", transform=axis.transAxes, fontsize=12, weight="bold")

    axis = axes[1, 2]
    molecular = data[data["Molecular group"].isin(
        ["Oligodendroglioma-like", "Astrocytoma-like", "GBM-like"]
    )].copy()
    order = ["Oligodendroglioma-like", "Astrocytoma-like", "GBM-like"]
    palette = {
        "Oligodendroglioma-like": "#72B7B2",
        "Astrocytoma-like": "#F2A541",
        "GBM-like": "#E45756",
    }
    sns.boxplot(
        data=molecular,
        x="Molecular group",
        y="Four-gene score",
        order=order,
        hue="Molecular group",
        palette=palette,
        dodge=False,
        showfliers=False,
        width=0.60,
        linewidth=0.9,
        legend=False,
        ax=axis,
    )
    sns.stripplot(
        data=molecular,
        x="Molecular group",
        y="Four-gene score",
        order=order,
        color="#333333",
        alpha=0.28,
        size=1.6,
        jitter=0.22,
        ax=axis,
    )
    pvalue = stats.kruskal(
        *[molecular.loc[molecular["Molecular group"].eq(group), "Four-gene score"] for group in order]
    ).pvalue
    axis.set_title("Four-gene score across molecular groups", fontsize=9.5, weight="bold", pad=8)
    axis.set_xlabel("")
    axis.set_ylabel("Four-gene score")
    axis.set_xticklabels(
        ["Oligodendroglioma-like\n(IDH-mutant, codel)", "Astrocytoma-like\n(IDH-mutant, non-codel)", "GBM-like\n(IDH-wildtype, grade IV)"],
        fontsize=6.5,
    )
    axis.text(
        0.98,
        0.96,
        f"Kruskal-Wallis p={pvalue:.1e}",
        transform=axis.transAxes,
        ha="right",
        va="top",
        fontsize=7.5,
        bbox=dict(boxstyle="round,pad=0.2", facecolor="white", edgecolor="none", alpha=0.85),
    )
    axis.text(-0.16, 1.05, "F", transform=axis.transAxes, fontsize=12, weight="bold")
    fig.suptitle(
        "CDK1, CCNB2, CDCA3 and PTTG1 increase with grade and align with proliferative context",
        fontsize=13,
        weight="bold",
        y=0.975,
    )
    save_publication_figure(fig, FIGURES / "Figure2_revised", embedded_dpi=300)
    plt.close(fig)


def make_figure1(clinical: pd.DataFrame, x: pd.DataFrame, de: pd.DataFrame) -> None:
    """Workflow, volcano plot, and grade-ordered heatmap."""
    from matplotlib.patches import FancyArrowPatch, FancyBboxPatch, Patch

    fig = plt.figure(figsize=(12.0, 7.0))
    grid = fig.add_gridspec(1, 3, width_ratios=[0.95, 1.08, 1.35], wspace=0.34)
    ax_a = fig.add_subplot(grid[0, 0])
    ax_b = fig.add_subplot(grid[0, 1])
    ax_c = fig.add_subplot(grid[0, 2])

    ax_a.set_xlim(0, 1)
    ax_a.set_ylim(0, 1)
    ax_a.axis("off")
    flow = [
        (0.08, 0.70, 0.84, 0.20, "CGGA mRNAseq_693\ntranscriptomic + clinical data\n(n=693)"),
        (0.08, 0.41, 0.84, 0.20, "Cohort restriction\nAdults, primary tumors, WHO II–IV\n(n=415)"),
        (0.08, 0.12, 0.84, 0.20, "Analytical modules\nDEG screening; four-gene score\nvalidation and survival"),
    ]
    for x0, y0, width, height, label in flow:
        ax_a.add_patch(
            FancyBboxPatch(
                (x0, y0), width, height,
                boxstyle="round,pad=0.02,rounding_size=0.03",
                facecolor="#E7F0F7", edgecolor="#4C78A8", linewidth=1.2,
            )
        )
        ax_a.text(
            x0 + width / 2,
            y0 + height / 2,
            label,
            ha="center",
            va="center",
            fontsize=7.4,
            weight="bold",
            linespacing=1.18,
            wrap=True,
        )
    for y_start, y_end in [(0.70, 0.61), (0.41, 0.32)]:
        ax_a.add_patch(
            FancyArrowPatch(
                (0.50, y_start),
                (0.50, y_end),
                arrowstyle="-|>",
                mutation_scale=13,
                color="#35566F",
                linewidth=1.2,
                shrinkA=2,
                shrinkB=2,
            )
        )
    ax_a.text(0.50, 0.035, "Survival cohort after OS filtering: n=396", ha="center", va="center", fontsize=7.6, color="#444444")
    ax_a.set_title("Study workflow", fontsize=10, weight="bold", loc="center", pad=10)
    ax_a.text(-0.16, 1.06, "A", transform=ax_a.transAxes, fontsize=12, weight="bold")

    volcano = de.copy()
    volcano["minus_log10_fdr"] = -np.log10(volcano["FDR"].clip(lower=1e-50))
    colors = np.where(
        volcano["DEG threshold"] & volcano["Mean difference (IV - II/III)"].gt(0),
        "#E45756",
        np.where(volcano["DEG threshold"], "#4C78A8", "#B5B5B5"),
    )
    ax_b.scatter(
        volcano["Mean difference (IV - II/III)"],
        volcano["minus_log10_fdr"],
        c=colors,
        s=6,
        alpha=0.65,
        linewidths=0,
        rasterized=True,
    )
    ax_b.axvline(-1, color="#777777", linestyle="--", linewidth=0.8)
    ax_b.axvline(1, color="#777777", linestyle="--", linewidth=0.8)
    ax_b.axhline(-math.log10(0.01), color="#777777", linestyle="--", linewidth=0.8)
    label_genes = list(dict.fromkeys(GENES + list(volcano.head(4)["Gene"])))
    label_offsets = {
        "CDK1": (9, 7),
        "CCNB2": (13, -8),
        "CDCA3": (11, 12),
        "PTTG1": (14, -17),
    }
    for gene in label_genes:
        row = volcano.loc[volcano["Gene"].eq(gene)]
        if row.empty:
            continue
        r = row.iloc[0]
        dx, dy = label_offsets.get(gene, (3, 3))
        ax_b.annotate(
            gene,
            (r["Mean difference (IV - II/III)"], r["minus_log10_fdr"]),
            xytext=(dx, dy),
            textcoords="offset points",
            fontsize=5.9,
            ha="left" if dx >= 0 else "right",
            va="center",
            bbox=dict(boxstyle="round,pad=0.08", facecolor="white", edgecolor="none", alpha=0.70),
        )
    ax_b.set_xlabel("Mean difference (WHO IV - WHO II/III)")
    ax_b.set_ylabel("-log10(FDR)")
    ax_b.set_title("WHO grade IV versus WHO II/III", fontsize=10, weight="bold", pad=10)
    ax_b.legend(
        handles=[
            Patch(facecolor="#E45756", label="Up in WHO IV"),
            Patch(facecolor="#B5B5B5", label="Not significant"),
            Patch(facecolor="#4C78A8", label="Down in WHO IV"),
        ],
        loc="upper right",
        fontsize=6.8,
    )
    ax_b.text(-0.16, 1.06, "B", transform=ax_b.transAxes, fontsize=12, weight="bold")

    top_up = list(de.loc[de["DEG threshold"] & de["Mean difference (IV - II/III)"].gt(0), "Gene"].head(20))
    top_down = list(de.loc[de["DEG threshold"] & de["Mean difference (IV - II/III)"].lt(0)].sort_values("Mean difference (IV - II/III)")["Gene"].head(20))
    heat_genes = top_up + top_down
    score = ((x[GENES] - x[GENES].mean()) / x[GENES].std(ddof=0)).mean(axis=1)
    order_df = clinical[["Grade"]].copy()
    order_df["score"] = score
    order_df["grade_order"] = order_df["Grade"].map({"WHO II": 0, "WHO III": 1, "WHO IV": 2})
    sample_order = order_df.sort_values(["grade_order", "score"]).index
    heat = x.loc[sample_order, heat_genes].T
    heat = heat.sub(heat.mean(axis=1), axis=0).div(heat.std(axis=1, ddof=0), axis=0).clip(-2.5, 2.5)
    sns.heatmap(
        heat,
        ax=ax_c,
        cmap="coolwarm",
        vmin=-2.5,
        vmax=2.5,
        xticklabels=False,
        yticklabels=True,
        cbar_kws={"label": "Row z-score", "shrink": 0.70},
        rasterized=True,
    )
    ax_c.tick_params(axis="y", labelsize=5.7, rotation=0)
    boundaries = np.cumsum([int((clinical["Grade"] == grade).sum()) for grade in GRADE_ORDER])
    for boundary in boundaries[:-1]:
        ax_c.axvline(boundary, color="white", linewidth=1.2)
    ax_c.set_xlabel("Samples ordered by WHO grade and four-gene score")
    ax_c.set_ylabel("")
    ax_c.set_title("Top grade-associated genes (row z-score)", fontsize=10, weight="bold", pad=10)
    ax_c.text(-0.16, 1.06, "C", transform=ax_c.transAxes, fontsize=12, weight="bold")
    save_publication_figure(fig, FIGURES / "Figure1_revised", embedded_dpi=300)
    plt.close(fig)


def at_risk_counts(frame: pd.DataFrame, times: np.ndarray) -> dict[str, list[int]]:
    counts = {}
    for group in ["Low", "High"]:
        subset = frame.loc[frame["risk_group"].eq(group)]
        counts[group] = [int((subset["OS_days"] >= time).sum()) for time in times]
    return counts


def plot_km_panel(axis: plt.Axes, frame: pd.DataFrame, title: str, letter: str) -> None:
    for group, color in [("Low", LOW_COLOR), ("High", HIGH_COLOR)]:
        subset = frame.loc[frame["risk_group"].eq(group)]
        km = KaplanMeierFitter(label=f"{group} (n={len(subset)})")
        km.fit(subset["OS_days"], event_observed=subset["event"])
        km.plot_survival_function(ax=axis, ci_show=False, color=color, linewidth=1.8)
    low = frame["risk_group"].eq("Low")
    pvalue = logrank_test(
        frame.loc[low, "OS_days"],
        frame.loc[~low, "OS_days"],
        event_observed_A=frame.loc[low, "event"],
        event_observed_B=frame.loc[~low, "event"],
    ).p_value
    max_time = float(frame["OS_days"].quantile(0.98))
    max_time = max(500.0, math.ceil(max_time / 500.0) * 500.0)
    times = np.arange(0, max_time + 1, 500.0)
    axis.set_xlim(0, max_time)
    axis.set_xticks(times)
    axis.set_ylim(0, 1.02)
    axis.set_xlabel("Overall survival (days)")
    axis.set_ylabel("Survival probability")
    axis.set_title(title, fontsize=10, weight="bold", loc="left", pad=8)
    axis.text(-0.12, 1.05, letter, transform=axis.transAxes, fontsize=12, weight="bold")
    axis.text(
        0.98,
        0.95,
        f"Log-rank p={pvalue:.3g}",
        transform=axis.transAxes,
        ha="right",
        va="top",
        fontsize=8,
    )
    axis.legend(loc="lower left", fontsize=7)
    counts = at_risk_counts(frame, times)
    axis.text(-0.02, -0.22, "At risk", transform=axis.transAxes, ha="right", va="center", fontsize=7, weight="bold")
    for row_y, group, color in [(-0.29, "Low", LOW_COLOR), (-0.36, "High", HIGH_COLOR)]:
        axis.text(-0.02, row_y, group, transform=axis.transAxes, ha="right", va="center", fontsize=7, color=color)
        for time, count in zip(times, counts[group]):
            axis.text(time, row_y, str(count), transform=axis.get_xaxis_transform(), ha="center", va="center", fontsize=6.7, color=color)


def make_figure4(score_objects: dict[str, pd.Series]) -> None:
    surv = score_objects["survival"]
    train_ids = list(score_objects["training_ids"])
    test_ids = list(score_objects["test_ids"])
    panels = [
        (surv.loc[train_ids], "Training cohort", "A"),
        (surv.loc[test_ids], "Held-out test cohort", "B"),
        (surv.loc[surv["Grade"].isin(["WHO II", "WHO III"])], "WHO grades II/III subgroup", "C"),
        (surv.loc[surv["IDH_mutation_status"].eq("Wildtype")], "IDH-wildtype subgroup", "D"),
    ]
    fig, axes = plt.subplots(2, 2, figsize=(13.5, 8.3))
    fig.subplots_adjust(left=0.07, right=0.98, top=0.95, bottom=0.11, wspace=0.30, hspace=0.72)
    for axis, (frame, title, letter) in zip(axes.flat, panels):
        plot_km_panel(axis, frame, title, letter)
    save_publication_figure(fig, FIGURES / "Figure4_revised", embedded_dpi=300)
    plt.close(fig)


def make_figure5(
    clinical_all: pd.DataFrame,
    expression_all: pd.DataFrame,
    primary_clinical: pd.DataFrame,
    primary_x: pd.DataFrame,
    score_objects: dict[str, pd.Series],
    survival_tables: dict[str, pd.DataFrame],
    survival_summary: dict,
) -> None:
    from matplotlib.gridspec import GridSpec

    means = score_objects["means"]
    sds = score_objects["sds"]
    adult_mask = clinical_all["Age_num"].ge(18) & clinical_all["Grade"].isin(GRADE_ORDER) & clinical_all["PRS_type"].isin(["Primary", "Recurrent"])
    adult_all, adult_x = align(clinical_all.loc[adult_mask], expression_all)
    adult_all["four_gene_score"] = ((adult_x[GENES] - means) / sds).mean(axis=1)
    primary_plot = primary_clinical.copy()
    primary_plot["four_gene_score"] = ((primary_x[GENES] - means) / sds).mean(axis=1)

    fig = plt.figure(figsize=(15.75, 9.58))
    grid = GridSpec(2, 3, figure=fig, height_ratios=[0.82, 1.18], width_ratios=[1.0, 1.0, 1.08], hspace=0.48, wspace=0.38)
    ax_a = fig.add_subplot(grid[0, 0])
    ax_b = fig.add_subplot(grid[0, 1])
    ax_c = fig.add_subplot(grid[0, 2])
    ax_d = fig.add_subplot(grid[1, 0:2])
    ax_e = fig.add_subplot(grid[1, 2])

    palette_a = {"Primary": "#4C78A8", "Recurrent": "#E45756"}
    plot_a = adult_all[adult_all["PRS_type"].isin(["Primary", "Recurrent"])]
    sns.boxplot(data=plot_a, x="PRS_type", y="four_gene_score", order=["Primary", "Recurrent"], hue="PRS_type", palette=palette_a, dodge=False, showfliers=False, width=0.55, legend=False, ax=ax_a)
    sns.stripplot(data=plot_a, x="PRS_type", y="four_gene_score", order=["Primary", "Recurrent"], color="#333333", alpha=0.25, size=1.4, jitter=0.22, ax=ax_a)
    p_a = stats.mannwhitneyu(plot_a.loc[plot_a["PRS_type"].eq("Primary"), "four_gene_score"], plot_a.loc[plot_a["PRS_type"].eq("Recurrent"), "four_gene_score"], alternative="two-sided").pvalue
    ax_a.set_title("Score in primary versus recurrent tumors", fontsize=10, weight="bold", pad=8)
    ax_a.set_xlabel("")
    ax_a.set_ylabel("Four-gene score")
    ax_a.text(0.98, 0.95, f"Mann-Whitney p={p_a:.2g}", transform=ax_a.transAxes, ha="right", va="top", fontsize=7.5)
    ax_a.text(-0.14, 1.04, "A", transform=ax_a.transAxes, fontsize=12, weight="bold")

    plot_b = primary_plot[primary_plot["IDH_mutation_status"].isin(["Mutant", "Wildtype"])]
    palette_b = {"Mutant": "#59A14F", "Wildtype": "#E45756"}
    sns.boxplot(data=plot_b, x="IDH_mutation_status", y="four_gene_score", order=["Mutant", "Wildtype"], hue="IDH_mutation_status", palette=palette_b, dodge=False, showfliers=False, width=0.55, legend=False, ax=ax_b)
    sns.stripplot(data=plot_b, x="IDH_mutation_status", y="four_gene_score", order=["Mutant", "Wildtype"], color="#333333", alpha=0.25, size=1.4, jitter=0.22, ax=ax_b)
    p_b = stats.mannwhitneyu(plot_b.loc[plot_b["IDH_mutation_status"].eq("Mutant"), "four_gene_score"], plot_b.loc[plot_b["IDH_mutation_status"].eq("Wildtype"), "four_gene_score"], alternative="two-sided").pvalue
    ax_b.set_title("Score by IDH status", fontsize=10, weight="bold", pad=8)
    ax_b.set_xlabel("")
    ax_b.set_ylabel("Four-gene score")
    ax_b.text(0.98, 0.95, f"Mann-Whitney p={p_b:.2g}", transform=ax_b.transAxes, ha="right", va="top", fontsize=7.5)
    ax_b.text(-0.14, 1.04, "B", transform=ax_b.transAxes, fontsize=12, weight="bold")

    c_labels = ["Four-gene score", "Clinical model", "Integrated model"]
    c_values = [survival_summary["score_only_c_index"], survival_summary["clinical_c_index"], survival_summary["integrated_c_index"]]
    c_colors = ["#9ECAE1", "#F2B65D", "#E98989"]
    bars = ax_c.barh(c_labels, c_values, color=c_colors, height=0.50)
    ax_c.set_xlim(0.55, 0.82)
    ax_c.set_xlabel("Harrell C-index")
    ax_c.set_title("Survival model discrimination", fontsize=10, weight="bold", pad=8)
    for bar, value in zip(bars, c_values):
        ax_c.text(value + 0.004, bar.get_y() + bar.get_height() / 2, f"{value:.3f}", va="center", fontsize=8)
    ax_c.text(-0.14, 1.04, "C", transform=ax_c.transAxes, fontsize=12, weight="bold")

    main = survival_tables["Main Cox"].copy()
    labels = {"four_gene_score": "Four-gene score (per unit)", "Age_num": "Age (per year)", "grade_num": "WHO grade (per step)", "idh_wt": "IDH-wildtype (vs mutant)"}
    main["Label"] = main["Variable"].map(labels)
    main = main.iloc[::-1]
    y = np.arange(len(main))
    ax_d.errorbar(main["HR"], y, xerr=[main["HR"] - main["95% CI low"], main["95% CI high"] - main["HR"]], fmt="o", color="#D9534F", ecolor="#6C757D", capsize=2, markersize=5)
    ax_d.axvline(1, color="#888888", linestyle="--", linewidth=1)
    ax_d.set_yticks(y, main["Label"])
    ax_d.set_xlabel("Hazard ratio (95% CI)")
    ax_d.set_title(f"Multivariable Cox model (complete cases n={int(main['n'].iloc[0])})", fontsize=10, weight="bold", pad=8)
    ax_d.set_xlim(0.75, max(4.3, float(main["95% CI high"].max()) + 0.35))
    for yi, (_, row) in enumerate(main.iterrows()):
        ax_d.text(row["95% CI high"] + 0.08, yi, f"HR {row['HR']:.2f} ({row['95% CI low']:.2f}-{row['95% CI high']:.2f})\np={row['p']:.3g}", va="center", fontsize=7.2)
    ax_d.text(-0.08, 1.03, "D", transform=ax_d.transAxes, fontsize=12, weight="bold")

    subgroup = survival_tables["Age-adjusted subgroup Cox"].copy().iloc[::-1]
    y = np.arange(len(subgroup))
    ax_e.errorbar(subgroup["HR"], y, xerr=[subgroup["HR"] - subgroup["95% CI low"], subgroup["95% CI high"] - subgroup["HR"]], fmt="o", color="#4C78A8", ecolor="#6C757D", capsize=2, markersize=4.5)
    ax_e.axvline(1, color="#888888", linestyle="--", linewidth=1)
    ax_e.set_yticks(y, subgroup["Subgroup"])
    ax_e.set_xlabel("Hazard ratio (95% CI)")
    ax_e.set_title("Age-adjusted subgroup effects", fontsize=10, weight="bold", pad=8)
    ax_e.set_xlim(max(0.35, float(subgroup["95% CI low"].min()) - 0.15), float(subgroup["95% CI high"].max()) + 0.25)
    for yi, (_, row) in enumerate(subgroup.iterrows()):
        ax_e.text(row["95% CI high"] + 0.05, yi, f"n={int(row['n'])}", va="center", fontsize=6.4)
    ax_e.text(-0.18, 1.03, "E", transform=ax_e.transAxes, fontsize=12, weight="bold")
    save_publication_figure(fig, FIGURES / "Figure5_revised", embedded_dpi=300)
    plt.close(fig)


def make_graphical_abstract(summary: dict) -> None:
    cv = summary["cv_best"]
    external = summary["external_best"]
    surv = summary["survival"]
    fig, axis = plt.subplots(figsize=(16.2, 8.2))
    axis.set_xlim(0, 1)
    axis.set_ylim(0, 1)
    axis.axis("off")
    axis.text(0.5, 0.94, "Four-gene cell-cycle signature in adult primary diffuse glioma", ha="center", va="center", fontsize=22, weight="bold")
    axis.text(0.5, 0.885, "Transparent cohort curation, repeated internal validation, independent cohort testing, and survival assessment", ha="center", va="center", fontsize=13, color="#333333")
    boxes = [
        (0.025, 0.17, 0.215, 0.58, "Cohort curation", "CGGA mRNAseq_693\nAdults, primary tumors\nWHO grades II-IV, n=415\nSurvival cohort, n=396", "#DCEAF5"),
        (0.265, 0.17, 0.215, 0.58, "Biological signal", "CDK1, CCNB2, CDCA3, PTTG1\nMonotonic increase with grade\nMitotic and proliferation axis\nTransparent candidate table", "#F6E6CF"),
        (0.505, 0.17, 0.215, 0.58, "Validation", f"5-fold CV repeated 20 times\nBest mean AUROC: {cv['AUROC mean']:.3f}\nIndependent CGGA mRNAseq_325\nBest AUROC: {external['AUROC']:.3f} (n={int(external['External n'])})", "#DFEBD9"),
        (0.745, 0.17, 0.23, 0.58, "Prognostic association", f"Training-defined score and cut-off\nAdjusted HR: {surv['main_score_hr']:.2f}\n95% CI {surv['main_score_ci_low']:.2f}-{surv['main_score_ci_high']:.2f}\nIndependent survival validation, n={surv['external_survival_n']}", "#F3DCE1"),
    ]
    from matplotlib.patches import FancyBboxPatch, FancyArrowPatch

    for x, y, width, height, heading, body, color in boxes:
        patch = FancyBboxPatch(
            (x, y),
            width,
            height,
            boxstyle="round,pad=0.012,rounding_size=0.018",
            linewidth=2.0,
            edgecolor="#35566F",
            facecolor=color,
        )
        axis.add_patch(patch)
        axis.text(x + width / 2, y + height - 0.075, heading, ha="center", va="center", fontsize=15, weight="bold")
        axis.text(x + width / 2, y + height / 2 - 0.015, body, ha="center", va="center", fontsize=12.2, linespacing=1.42)
    for start in [0.24, 0.48, 0.72]:
        axis.add_patch(FancyArrowPatch((start + 0.006, 0.46), (start + 0.025, 0.46), arrowstyle="-|>", mutation_scale=18, linewidth=1.8, color="#35566F"))
    axis.text(0.5, 0.08, "Interpretation: a compact proliferation-axis research biomarker, not a stand-alone clinical diagnostic or treatment-selection tool.", ha="center", va="center", fontsize=11.5, color="#444444")
    save_publication_figure(fig, FIGURES / "Graphical_abstract_revised", embedded_dpi=300)
    plt.close(fig)


def write_excel(tables: dict[str, pd.DataFrame], path: Path) -> None:
    with pd.ExcelWriter(path, engine="openpyxl") as writer:
        for name, frame in tables.items():
            safe_name = name[:31]
            frame.to_excel(writer, sheet_name=safe_name, index=False)
        workbook = writer.book
        for sheet in workbook.worksheets:
            sheet.freeze_panes = "A2"
            sheet.auto_filter.ref = sheet.dimensions
            for cell in sheet[1]:
                cell.font = cell.font.copy(bold=True)
            for column in sheet.columns:
                letter = column[0].column_letter
                max_len = min(60, max(len(str(cell.value)) if cell.value is not None else 0 for cell in column) + 2)
                sheet.column_dimensions[letter].width = max(10, max_len)


def package_versions() -> pd.DataFrame:
    return pd.DataFrame(
        [
            ["Python", platform.python_version()],
            ["Platform", platform.platform()],
            ["numpy", np.__version__],
            ["pandas", pd.__version__],
            ["scipy", scipy.__version__],
            ["scikit-learn", sklearn.__version__],
            ["xgboost", xgboost.__version__],
            ["lifelines", lifelines.__version__],
            ["matplotlib", mpl.__version__],
            ["seaborn", sns.__version__],
        ],
        columns=["Software", "Version"],
    )


def data_provenance() -> pd.DataFrame:
    urls = {
        "CGGA.mRNAseq_693_clinical.20200506.txt.zip": "https://www.cgga.org.cn/download?file=download/20200506/CGGA.mRNAseq_693_clinical.20200506.txt.zip&type=mRNAseq_693_clinical&time=20200506",
        "CGGA.mRNAseq_693.RSEM-genes.20200506.txt.zip": "https://www.cgga.org.cn/download?file=download/20200506/CGGA.mRNAseq_693.RSEM-genes.20200506.txt.zip&type=mRNAseq_693&time=20200506",
        "CGGA.mRNAseq_325_clinical.20200506.txt.zip": "https://www.cgga.org.cn/download?file=download/20200506/CGGA.mRNAseq_325_clinical.20200506.txt.zip&type=mRNAseq_325_clinical&time=20200506",
        "CGGA.mRNAseq_325.RSEM-genes.20200506.txt.zip": "https://www.cgga.org.cn/download?file=download/20200506/CGGA.mRNAseq_325.RSEM-genes.20200506.txt.zip&type=mRNAseq_325&time=20200506",
    }
    rows = []
    for filename, url in urls.items():
        path = RAW / filename
        rows.append(
            {
                "File": filename,
                "Release": "20200506",
                "Download date": "2026-07-03",
                "Source URL": url,
                "Bytes": path.stat().st_size,
                "SHA256": sha256(path),
            }
        )
    return pd.DataFrame(rows)


def main() -> None:
    print("Loading CGGA data...", flush=True)
    clinical693 = load_clinical(693)
    clinical325 = load_clinical(325)
    expression693 = load_expression(693)
    expression325 = load_expression(325)
    primary693, x693 = align(primary_adult(clinical693), expression693)
    primary325, x325 = align(primary_adult(clinical325), expression325)
    if len(primary693) != 415:
        raise RuntimeError(f"Expected 415 primary mRNAseq_693 cases, found {len(primary693)}")
    if len(primary325) != 226:
        raise RuntimeError(f"Expected 226 external primary cases, found {len(primary325)}")
    missing = [gene for gene in ALL_TARGETS if gene not in x693.columns or gene not in x325.columns]
    if missing:
        raise RuntimeError(f"Missing required genes: {missing}")

    y693 = primary693["Grade"].eq("WHO IV").astype(int)
    y325 = primary325["Grade"].eq("WHO IV").astype(int)

    resume = os.environ.get("REVISION_RESUME") == "1"
    print("Running transcriptome-wide comparison...", flush=True)
    if resume and (TABLES / "transcriptome_wide_DE.csv").exists():
        de = pd.read_csv(TABLES / "transcriptome_wide_DE.csv")
        candidate_table = pd.read_csv(
            TABLES / "Supplementary_Table_S1_candidate_transparency.csv"
        )
    else:
        de = transcriptome_de(x693, primary693)
        candidate_table = candidate_transparency_table(de)
        de.to_csv(TABLES / "transcriptome_wide_DE.csv", index=False)
        candidate_table.to_csv(TABLES / "Supplementary_Table_S1_candidate_transparency.csv", index=False)

    print("Running repeated cross-validation...", flush=True)
    if resume and (TABLES / "repeated_cv_summary.csv").exists():
        cv_folds = pd.read_csv(TABLES / "repeated_cv_fold_metrics.csv")
        cv_summary = pd.read_csv(TABLES / "repeated_cv_summary.csv")
        stability = pd.read_csv(TABLES / "candidate_training_fold_stability.csv")
    else:
        cv_folds, cv_summary, stability = repeated_cv(x693, y693)
        cv_folds.to_csv(TABLES / "repeated_cv_fold_metrics.csv", index=False)
        cv_summary.to_csv(TABLES / "repeated_cv_summary.csv", index=False)
        stability.to_csv(TABLES / "candidate_training_fold_stability.csv", index=False)

    print("Running independent classification validation...", flush=True)
    if resume and (TABLES / "independent_CGGA325_classification.csv").exists():
        external = pd.read_csv(TABLES / "independent_CGGA325_classification.csv")
    else:
        external = external_validation(x693, y693, x325, y325)
        external.to_csv(TABLES / "independent_CGGA325_classification.csv", index=False)

    print("Comparing generic proliferation measures...", flush=True)
    if resume and (TABLES / "proliferation_comparator_internal_CV.csv").exists():
        comparator_internal = pd.read_csv(
            TABLES / "proliferation_comparator_internal_CV.csv"
        )
        comparator_external = pd.read_csv(
            TABLES / "proliferation_comparator_external.csv"
        )
    else:
        comparator_internal, comparator_external = comparator_classification(
            x693, y693, x325, y325
        )
        comparator_internal.to_csv(
            TABLES / "proliferation_comparator_internal_CV.csv", index=False
        )
        comparator_external.to_csv(
            TABLES / "proliferation_comparator_external.csv", index=False
        )

    print("Running survival analyses...", flush=True)
    survival_summary, survival_tables, score_objects = survival_analyses(
        primary693, x693, primary325, x325
    )
    for name, frame in survival_tables.items():
        frame.to_csv(TABLES / (name.lower().replace(" ", "_") + ".csv"), index=False)

    print("Generating revised figures...", flush=True)
    make_figure1(primary693, x693, de)
    make_figure2(primary693, x693)
    make_figure4(score_objects)
    make_figure5(
        clinical693,
        expression693,
        primary693,
        x693,
        score_objects,
        survival_tables,
        survival_summary,
    )

    best_cv = cv_summary.sort_values("AUROC mean", ascending=False).iloc[0].to_dict()
    best_external = external.sort_values("AUROC", ascending=False).iloc[0].to_dict()
    summary = {
        "cohort_693_n": len(primary693),
        "cohort_693_grade_counts": primary693["Grade"].value_counts().to_dict(),
        "cohort_325_n": len(primary325),
        "cohort_325_grade_counts": primary325["Grade"].value_counts().to_dict(),
        "deg_total": int(de["DEG threshold"].sum()),
        "deg_up": int(((de["DEG threshold"]) & (de["Mean difference (IV - II/III)"] > 0)).sum()),
        "deg_down": int(((de["DEG threshold"]) & (de["Mean difference (IV - II/III)"] < 0)).sum()),
        "cv_best": best_cv,
        "external_best": best_external,
        "survival": survival_summary,
        "random_seed": SEED,
        "model_hyperparameters": {
            "Logistic regression": "StandardScaler; LogisticRegression(solver=liblinear, C=1.0, max_iter=5000)",
            "SVM": "StandardScaler; SVC(kernel=rbf, C=1.0, gamma=scale, probability=True)",
            "Random forest": "500 trees; max_features=sqrt",
            "XGBoost": "200 trees; max_depth=2; learning_rate=0.05; subsample=0.8; colsample_bytree=0.8",
        },
    }
    make_graphical_abstract(summary)

    versions = package_versions()
    provenance = data_provenance()
    supplement_tables = {
        "S1 Candidate transparency": candidate_table,
        "S2 Repeated CV": cv_summary,
        "S2 Fold metrics": cv_folds,
        "S3 External classification": external,
        "S4 Internal comparators": comparator_internal,
        "S4 External comparators": comparator_external,
        "S5 Candidate stability": stability,
        "S6 KM summary": survival_tables["KM summary"],
        "S7 Main Cox": survival_tables["Main Cox"],
        "S7 PH tests": survival_tables["PH tests"],
        "S7 Extended Cox": survival_tables["Extended Cox"],
        "S7 Stratified Cox": survival_tables["Stratified Cox"],
        "S8 Cutoff sensitivity": survival_tables["Cutoff sensitivity"],
        "S9 Proliferation survival": survival_tables["Proliferation survival comparison"],
        "S9 Subgroup Cox": survival_tables["Age-adjusted subgroup Cox"],
        "S10 External survival": survival_tables["Independent survival validation"],
        "S11 Data provenance": provenance,
        "S12 Software versions": versions,
    }
    write_excel(supplement_tables, ANALYSIS / "Supplementary_Tables_S1-S12.xlsx")
    (LOGS / "analysis_summary.json").write_text(
        json.dumps(summary, indent=2, sort_keys=True), encoding="utf-8"
    )
    provenance.to_csv(LOGS / "data_provenance.csv", index=False)
    versions.to_csv(LOGS / "software_versions.csv", index=False)
    print(json.dumps(summary, indent=2), flush=True)


if __name__ == "__main__":
    main()
