# Supplementary material for: An Interpretable Four-Gene Cell-Cycle Signature Links Malignant Progression to Adverse Survival in Adult Primary Diffuse Glioma: A CGGA Transcriptome Study
Source: Genes (Basel). 2026 Jul 21;17(7):833. doi: 10.3390/genes17070833 (PMC13409654; doi:10.3390/genes17070833)
Supplement: Supplementary file 1 [file genes-17-00833-s001.zip › Supplementary_File_S1_Tables_S1-S12.xlsx]

## Sheet: S1 Candidate transparency
Gene	Mean WHO II	Mean WHO III	Mean WHO IV	Mean difference (IV - II/III)	Welch p	FDR	Monotonic increase II<III<IV	DEG threshold	Panel status	Selection note	Biological annotation
CHI3L1	3.8548187048535505	4.147464629238877	8.064953531553702	4.059570619226541	5.8921632141196366e-30	1.7666914877135966e-26	True	True	Not included	Listed among the leading WHO grade IV-upregulated genes for transparency	Chitinases catalyze the hydrolysis of chitin, which is an abundant glycopolymer found in insect exoskeletons and fungal cell walls.
IGFBP2	4.194168328416606	4.856021826412777	7.710195900013546	3.17550874291775	4.780182935248785e-29	1.146622480678126e-25	True	True	Not included	Listed among the leading WHO grade IV-upregulated genes for transparency	The protein encoded by this gene is one of six similar proteins that bind insulin-like growth factors I and II (IGF-I and IGF-II).
MMP9	0.6078791062449466	0.9387823872051703	3.6958568484457945	2.9177304019966748	6.99246042587876e-26	5.546391081445528e-23	True	True	Not included	Listed among the leading WHO grade IV-upregulated genes for transparency	Proteins of the matrix metalloproteinase (MMP) family are involved in the breakdown of extracellular matrix in normal physiological processes, such as embryonic development, reproduction, and tissue remodeling, as well as in disease processes, such as arthritis and metastasis.
VEGFA	4.16746368615673	4.084181290676313	6.850511752429399	2.7258962552517234	1.4596097384517312e-26	1.400466351849667e-23	False	True	Not included	Listed among the leading WHO grade IV-upregulated genes for transparency	This gene is a member of the PDGF/VEGF growth factor family.
COL4A1	2.1114427070349344	2.3862861653019074	4.967926794330846	2.7150791196368163	3.90314526587171e-36	4.6812372746232353e-32	True	True	Not included	Listed among the leading WHO grade IV-upregulated genes for transparency	This gene encodes a type IV collagen alpha protein.
SPOCD1	1.8065241102095178	2.214495652963988	4.655945295842917	2.639522783201752	1.410794390098548e-25	9.668778581512535e-23	True	True	Not included	Listed among the leading WHO grade IV-upregulated genes for transparency	This gene encodes a protein that belongs to the TFIIS family of transcription factors.
COL4A2	3.01810945414718	3.283909462982302	5.753799425255452	2.5989377926496227	1.1999658655354782e-36	2.8783581216599517e-32	True	True	Not included	Listed among the leading WHO grade IV-upregulated genes for transparency	This gene encodes one of the six subunits of type IV collagen, the major structural component of basement membranes.
TIMP1	4.746532991125823	5.362252294730857	7.650860320749049	2.5875442096525205	4.61833551770702e-15	2.010902547401149e-13	True	True	Not included	Listed among the leading WHO grade IV-upregulated genes for transparency	This gene belongs to the TIMP gene family.
COL3A1	1.5115430126948013	1.6542514540378361	4.047253296099637	2.462287824452984	4.633725787941819e-28	7.409945365024028e-25	True	True	Not included	Listed among the leading WHO grade IV-upregulated genes for transparency	This gene encodes the pro-alpha1 chains of type III collagen, a fibrillar collagen that is found in extensible connective tissues such as skin, lung, uterus, intestine and the vascular system, frequently in association with type I collagen.
H19	1.4482610713668578	2.2685671651030956	4.322434056436407	2.4521314440893107	6.3228412354258056e-15	2.65614698273483e-13	True	True	Not included	Listed among the leading WHO grade IV-upregulated genes for transparency	This gene is located in an imprinted region of chromosome 11 near the insulin-like growth factor 2 (IGF2) gene.
NNMT	2.3857334014649703	2.8454349342298766	5.046998611273546	2.4247521023715586	7.470240610812638e-18	6.711185825152162e-16	True	True	Not included	Listed among the leading WHO grade IV-upregulated genes for transparency	N-methylation is one method by which drug and other xenobiotic compounds are metabolized by the liver.
EMP3	3.4714991042391494	3.9700200999175963	6.10659617522631	2.378611631181582	3.962596523682963e-22	1.0111787533359918e-19	True	True	Not included	Listed among the leading WHO grade IV-upregulated genes for transparency	The protein encoded by this gene belongs to the PMP-22/EMP/MP20 family of proteins.
IGFBP3	2.7002675777956786	3.011063655725612	5.2378420970365305	2.3776721892913932	7.646603920310344e-26	5.700289427568981e-23	True	True	Not included	Listed among the leading WHO grade IV-upregulated genes for transparency	This gene is a member of the insulin-like growth factor binding protein (IGFBP) family and encodes a protein with an IGFBP domain and a thyroglobulin type-I domain.
SOCS3	1.7602648130164478	1.860721547113284	4.186321756864648	2.3743726821027265	1.7820252087658058e-28	3.562119890222115e-25	True	True	Not included	Listed among the leading WHO grade IV-upregulated genes for transparency	This gene encodes a member of the STAT-induced STAT inhibitor (SSI), also known as suppressor of cytokine signaling (SOCS), family.
LTF	1.340458180549558	1.5675129602333542	3.824182328527474	2.3669061091550936	1.5058746032250814e-14	5.742673149055648e-13	True	True	Not included	Listed among the leading WHO grade IV-upregulated genes for transparency	This gene is a member of the transferrin family of genes and its protein product is found in the secondary granules of neutrophils.
TNFRSF12A	2.7516873440663887	3.2319473104289758	5.327313777243548	2.328536160628292	1.574545209465922e-26	1.4526390745945795e-23	True	True	Not included	Listed among the leading WHO grade IV-upregulated genes for transparency	Involved in positive regulation of extrinsic apoptotic signaling pathway and regulation of wound healing.
PDPN	1.9650000536677108	2.219052683128919	4.2762892643380965	2.1805809737736777	1.304836385028752e-21	2.9527462611023274e-19	True	True	Not included	Listed among the leading WHO grade IV-upregulated genes for transparency	This gene encodes a type-I integral membrane glycoprotein with diverse distribution in human tissues.
CHI3L2	3.411633870442078	4.402003248610193	6.093189470448656	2.1720177315287796	6.594731395321551e-13	1.753745254762506e-11	True	True	Not included	Listed among the leading WHO grade IV-upregulated genes for transparency	The protein encoded by this gene is similar to bacterial chitinases but lacks chitinase activity.
COL1A1	1.7505290963980216	1.795750629638728	3.9303358109879825	2.1565405634298873	2.5949471138109898e-23	9.725780690466283e-21	True	True	Not included	Listed among the leading WHO grade IV-upregulated genes for transparency	This gene encodes the pro-alpha1 chains of type I collagen whose triple helix comprises two alpha1 chains and one alpha2 chain.
SAA1	0.3803017289937955	0.513177110925732	2.577409702522801	2.1287445523901107	2.718968037819951e-13	7.876797865119223e-12	True	True	Not included	Listed among the leading WHO grade IV-upregulated genes for transparency	This gene encodes a member of the serum amyloid A family of apolipoproteins.
MIR4435-1HG	2.5088809686276896	3.0915387889375454	4.920501358681655	2.111847163662663	5.88875815012728e-21	1.1035440761492426e-18	True	True	Not included	Listed among the leading WHO grade IV-upregulated genes for transparency	Annotation not retrieved; gene retained on statistical ranking.
METTL7B	1.7694885865340173	2.1651412646110826	4.068868710193654	2.0958196878373783	4.249898189720618e-23	1.4774247518380934e-20	True	True	Not included	Listed among the leading WHO grade IV-upregulated genes for transparency	Annotation not retrieved; gene retained on statistical ranking.
ANXA1	3.2244256663694646	3.4935179717727984	5.45687184840735	2.094000140852113	6.817245581816898e-17	4.7954624566287954e-15	True	True	Not included	Listed among the leading WHO grade IV-upregulated genes for transparency	This gene encodes a membrane-localized protein that binds phospholipids.
PLA2G2A	0.36113779900307325	0.4621247171362947	2.484487466332804	2.0713926297394503	8.882676874054254e-15	3.6236185404411463e-13	True	True	Not included	Listed among the leading WHO grade IV-upregulated genes for transparency	The protein encoded by this gene is a member of the phospholipase A2 family (PLA2).
ADM	1.5170676115262194	1.6648443537654563	3.6491189535309543	2.056021278968606	5.312796813607921e-30	1.7666914877135966e-26	True	True	Not included	Listed among the leading WHO grade IV-upregulated genes for transparency	The protein encoded by this gene is a preprohormone which is cleaved to form two biologically active peptides, adrenomedullin and proadrenomedullin N-terminal 20 peptide.
PTTG1	3.039578875617681	3.880429822912418	4.790898090863931	1.3187074959859135	4.2538563957137463e-10	6.09905877848091e-09	True	True	Included in four-gene panel	Met FDR and effect-size thresholds and prespecified biological criteria	The encoded protein is a homolog of yeast securin proteins, which prevent separins from promoting sister chromatid separation.
CCNB2	1.0189243920487387	1.702584178553031	2.5240608316281583	1.153398433479385	2.8881556062592083e-13	8.30673723349396e-12	True	True	Included in four-gene panel	Met FDR and effect-size thresholds and prespecified biological criteria	Cyclin B2 is a member of the cyclin family, specifically the B-type cyclins.
CDK1	1.5957303732037378	2.235440584712882	3.0456649376988154	1.1208082962548653	1.427103326718767e-13	4.428451164036619e-12	True	True	Included in four-gene panel	Met FDR and effect-size thresholds and prespecified biological criteria	The protein encoded by this gene is a member of the Ser/Thr protein kinase family.
CDCA3	1.8780707389072817	2.3870449919980827	2.995493423865769	0.8555591199624955	1.889269398614812e-10	2.9600199258375893e-09	True	False	Included in four-gene panel	Retained for monotonic grade association, mitotic biology, and prior glioma evidence despite effect size below 1	Predicted to be involved in cell division and protein ubiquitination.

## Sheet: S2 Repeated CV
Model	Folds	AUROC mean	AUROC SD	AUROC 95% CI low	AUROC 95% CI high	Average precision mean	Average precision SD	Average precision 95% CI low	Average precision 95% CI high	Accuracy mean	Accuracy SD	Accuracy 95% CI low	Accuracy 95% CI high	Sensitivity mean	Sensitivity SD	Sensitivity 95% CI low	Sensitivity 95% CI high	Specificity mean	Specificity SD	Specificity 95% CI low	Specificity 95% CI high
Logistic regression	100	0.7176746031746032	0.05354754116971652	0.7071792851053388	0.7281699212438676	0.6093814157176939	0.07388940530903541	0.5948990922771229	0.6238637391582649	0.7595180722891566	0.032847022383748634	0.7530800559019418	0.7659560886763713	0.4428968253968254	0.08267680601463928	0.4266921714179561	0.4591014793756947	0.9190487012987012	0.036812450404050276	0.9118334610195074	0.926263941577895
SVM	100	0.7928559403559403	0.04769173614827329	0.7835083600708788	0.8022035206410019	0.7006734871066449	0.06339389859033578	0.688248282982939	0.7130986912303507	0.7673493975903614	0.0320231477792578	0.7610728606256268	0.7736259345550959	0.48304232804232816	0.07432069639772418	0.4684754715483742	0.4976091845362821	0.910538961038961	0.036028172958950624	0.9034774391390067	0.9176004829389154
Random forest	100	0.764217291967292	0.048206884544964364	0.7547687425964791	0.773665841338105	0.673120728103381	0.06308240904943795	0.6607565759296912	0.6854848802770708	0.7457831325301204	0.03921859710797131	0.738096287496958	0.7534699775632828	0.5402116402116401	0.08453094038342054	0.5236435758964897	0.5567797045267906	0.849237012987013	0.05059641661453342	0.8393201153305645	0.8591539106434616
XGBoost	100	0.7855179773929772	0.046089780596948966	0.7764843803959752	0.7945515743899793	0.6898692106205491	0.062262892632478056	0.6776656836645834	0.7020727375765148	0.7471084337349397	0.03670791379552262	0.7399136826310173	0.7543031848388622	0.5564814814814815	0.08736078130798791	0.5393587683451159	0.5736041946178471	0.8431331168831168	0.04913695940371416	0.8335022728399888	0.8527639609262447

## Sheet: S2 Fold metrics
AUROC	Average precision	Accuracy	Sensitivity	Specificity	Model	Fold
0.6990740740740741	0.6783124007291064	0.7951807228915663	0.5185185185185185	0.9285714285714286	Logistic regression	1
0.7662337662337664	0.6846906299322993	0.7710843373493976	0.42857142857142855	0.9454545454545454	Logistic regression	2
0.7175324675324676	0.5634796908359188	0.7228915662650602	0.39285714285714285	0.8909090909090909	Logistic regression	3
0.7441558441558441	0.676058721859031	0.7590361445783133	0.42857142857142855	0.9272727272727272	Logistic regression	4
0.685064935064935	0.49350269954624615	0.7349397590361446	0.4642857142857143	0.8727272727272727	Logistic regression	5
0.7308201058201058	0.6401316598311095	0.7469879518072289	0.4074074074074074	0.9107142857142857	Logistic regression	6
0.6688311688311689	0.576964200557235	0.7710843373493976	0.4642857142857143	0.9272727272727272	Logistic regression	7
0.6974025974025974	0.558456748524469	0.7469879518072289	0.42857142857142855	0.9090909090909091	Logistic regression	8
0.7110389610389611	0.5340602544575285	0.7349397590361446	0.39285714285714285	0.9090909090909091	Logistic regression	9
0.7311688311688312	0.6187041077013691	0.7710843373493976	0.5	0.9090909090909091	Logistic regression	10
0.7255291005291005	0.5989988762008864	0.7349397590361446	0.37037037037037035	0.9107142857142857	Logistic regression	11
0.7175324675324675	0.6127397110382161	0.7469879518072289	0.32142857142857145	0.9636363636363636	Logistic regression	12
0.6902597402597404	0.6340943876587197	0.7710843373493976	0.42857142857142855	0.9454545454545454	Logistic regression	13
0.7201298701298702	0.5965671197525791	0.7349397590361446	0.39285714285714285	0.9090909090909091	Logistic regression	14
0.7564935064935066	0.607137206509247	0.7951807228915663	0.6428571428571429	0.8727272727272727	Logistic regression	15
0.7043650793650794	0.48574825933644217	0.6867469879518072	0.37037037037037035	0.8392857142857143	Logistic regression	16
0.7837662337662338	0.7151736171277221	0.8072289156626506	0.5357142857142857	0.9454545454545454	Logistic regression	17
0.6707792207792208	0.6134605931057067	0.7590361445783133	0.42857142857142855	0.9272727272727272	Logistic regression	18
0.7525974025974026	0.7102792376864737	0.8192771084337349	0.5	0.9818181818181818	Logistic regression	19
0.6681818181818182	0.5430963712896137	0.7349397590361446	0.39285714285714285	0.9090909090909091	Logistic regression	20
0.7936507936507937	0.7785340394236213	0.8313253012048193	0.5925925925925926	0.9464285714285714	Logistic regression	21
0.7344155844155845	0.5310107780433801	0.6987951807228916	0.32142857142857145	0.8909090909090909	Logistic regression	22
0.6844155844155844	0.5157282264685985	0.7228915662650602	0.4642857142857143	0.8545454545454545	Logistic regression	23
0.7123376623376624	0.6621111546665686	0.7710843373493976	0.4642857142857143	0.9272727272727272	Logistic regression	24
0.6551948051948052	0.5644816497143896	0.7469879518072289	0.32142857142857145	0.9636363636363636	Logistic regression	25
0.7738095238095238	0.6443580642133889	0.8192771084337349	0.5185185185185185	0.9642857142857143	Logistic regression	26
0.7733766233766234	0.6510230373129541	0.7710843373493976	0.4642857142857143	0.9272727272727272	Logistic regression	27
0.7597402597402597	0.6315383137658899	0.8072289156626506	0.6071428571428571	0.9090909090909091	Logistic regression	28
0.6467532467532469	0.5136482614104996	0.7108433734939759	0.32142857142857145	0.9090909090909091	Logistic regression	29
0.6376623376623376	0.5468870253906836	0.6987951807228916	0.25	0.9272727272727272	Logistic regression	30
0.693121693121693	0.4613381251084995	0.7349397590361446	0.5555555555555556	0.8214285714285714	Logistic regression	31
0.7324675324675325	0.623564673149523	0.7349397590361446	0.39285714285714285	0.9090909090909091	Logistic regression	32
0.6681818181818182	0.6869790844701472	0.7831325301204819	0.39285714285714285	0.9818181818181818	Logistic regression	33
0.6435064935064935	0.5250044286883838	0.7349397590361446	0.42857142857142855	0.8909090909090909	Logistic regression	34
0.8207792207792208	0.7965580627013641	0.7710843373493976	0.35714285714285715	0.9818181818181818	Logistic regression	35
0.7625661375661376	0.6153380701874245	0.8072289156626506	0.5925925925925926	0.9107142857142857	Logistic regression	36
0.7084415584415584	0.7231018604623153	0.7710843373493976	0.35714285714285715	0.9818181818181818	Logistic regression	37
0.7116883116883117	0.5659901811577889	0.6987951807228916	0.35714285714285715	0.8727272727272727	Logistic regression	38
0.688961038961039	0.5395233971019021	0.7228915662650602	0.42857142857142855	0.8727272727272727	Logistic regression	39
0.7038961038961039	0.6249954815009926	0.7590361445783133	0.39285714285714285	0.9454545454545454	Logistic regression	40
0.7896825396825397	0.6719609575546803	0.7951807228915663	0.5185185185185185	0.9285714285714286	Logistic regression	41
0.7701298701298702	0.6620277404487714	0.7710843373493976	0.4642857142857143	0.9272727272727272	Logistic regression	42
0.6701298701298701	0.635029517765795	0.7831325301204819	0.5	0.9272727272727272	Logistic regression	43
0.6636363636363636	0.46191182106694595	0.6867469879518072	0.39285714285714285	0.8363636363636363	Logistic regression	44
0.7090909090909091	0.6783214935068639	0.7469879518072289	0.39285714285714285	0.9272727272727272	Logistic regression	45
0.677910052910053	0.5578604126181699	0.7590361445783133	0.37037037037037035	0.9464285714285714	Logistic regression	46
0.7714285714285715	0.6120451702341266	0.7710843373493976	0.4642857142857143	0.9272727272727272	Logistic regression	47
0.7214285714285714	0.6424981024824086	0.7831325301204819	0.5	0.9272727272727272	Logistic regression	48
0.7837662337662338	0.7606200037571283	0.7951807228915663	0.4642857142857143	0.9636363636363636	Logistic regression	49
0.6493506493506493	0.49471806043205485	0.7228915662650602	0.42857142857142855	0.8727272727272727	Logistic regression	50
0.6084656084656085	0.4977355131113479	0.7469879518072289	0.37037037037037035	0.9285714285714286	Logistic regression	51
0.7032467532467532	0.554058078526711	0.7228915662650602	0.35714285714285715	0.9090909090909091	Logistic regression	52
0.685064935064935	0.5803436224917632	0.7590361445783133	0.39285714285714285	0.9454545454545454	Logistic regression	53
0.8188311688311688	0.6709489282974911	0.7951807228915663	0.5357142857142857	0.9272727272727272	Logistic regression	54
0.7623376623376623	0.6797613566882721	0.8072289156626506	0.5714285714285714	0.9272727272727272	Logistic regression	55
0.7526455026455027	0.5887146856840129	0.7469879518072289	0.37037037037037035	0.9285714285714286	Logistic regression	56
0.7448051948051948	0.6212192229059237	0.7951807228915663	0.5357142857142857	0.9272727272727272	Logistic regression	57
0.7058441558441558	0.586668569551331	0.7831325301204819	0.5357142857142857	0.9090909090909091	Logistic regression	58
0.7116883116883116	0.6510875092622083	0.7349397590361446	0.2857142857142857	0.9636363636363636	Logistic regression	59
0.6681818181818182	0.5863860205930054	0.7590361445783133	0.5	0.8909090909090909	Logistic regression	60
0.7374338624338624	0.6160507097678982	0.7951807228915663	0.5555555555555556	0.9107142857142857	Logistic regression	61
0.7025974025974027	0.6517201672064995	0.7469879518072289	0.42857142857142855	0.9090909090909091	Logistic regression	62
0.7889610389610389	0.6961175138456526	0.7590361445783133	0.39285714285714285	0.9454545454545454	Logistic regression	63
0.6772727272727272	0.5327000347124432	0.6987951807228916	0.35714285714285715	0.8727272727272727	Logistic regression	64
0.6811688311688311	0.5725628279824758	0.7469879518072289	0.39285714285714285	0.9272727272727272	Logistic regression	65
0.7050264550264551	0.5047135219244036	0.7228915662650602	0.5185185185185185	0.8214285714285714	Logistic regression	66
0.6824675324675326	0.6605443095629648	0.7831325301204819	0.42857142857142855	0.9636363636363636	Logistic regression	67
0.7084415584415584	0.6010699443214128	0.7469879518072289	0.4642857142857143	0.8909090909090909	Logistic regression	68
0.7136363636363636	0.617587312739584	0.7469879518072289	0.32142857142857145	0.9636363636363636	Logistic regression	69
0.8201298701298702	0.7475966830211664	0.8072289156626506	0.5	0.9636363636363636	Logistic regression	70
0.7063492063492063	0.6126784341361464	0.7590361445783133	0.37037037037037035	0.9464285714285714	Logistic regression	71
0.6948051948051948	0.5117068704887346	0.7349397590361446	0.4642857142857143	0.8727272727272727	Logistic regression	72
0.7967532467532468	0.7159711035484542	0.7710843373493976	0.42857142857142855	0.9454545454545454	Logistic regression	73
0.7129870129870131	0.6343627339272245	0.7590361445783133	0.5357142857142857	0.8727272727272727	Logistic regression	74
0.6896103896103897	0.5858726121952216	0.7831325301204819	0.4642857142857143	0.9454545454545454	Logistic regression	75
0.6871693121693121	0.5983426486399877	0.7469879518072289	0.37037037037037035	0.9285714285714286	Logistic regression	76
0.7551948051948052	0.617774134208146	0.8192771084337349	0.6428571428571429	0.9090909090909091	Logistic regression	77
0.75	0.5880054210740521	0.7469879518072289	0.5357142857142857	0.8545454545454545	Logistic regression	78
0.6928571428571428	0.5559752942596992	0.7469879518072289	0.42857142857142855	0.9090909090909091	Logistic regression	79
0.6623376623376624	0.6007356691696099	0.7469879518072289	0.32142857142857145	0.9636363636363636	Logistic regression	80
0.7890211640211641	0.616400051995902	0.7710843373493976	0.4444444444444444	0.9285714285714286	Logistic regression	81
0.6305194805194806	0.5609468744670234	0.7590361445783133	0.42857142857142855	0.9272727272727272	Logistic regression	82
0.7805194805194805	0.6569444621812555	0.7590361445783133	0.39285714285714285	0.9454545454545454	Logistic regression	83
0.6363636363636364	0.5455815926424842	0.7469879518072289	0.4642857142857143	0.8909090909090909	Logistic regression	84
0.7584415584415585	0.6650035091139117	0.7831325301204819	0.5357142857142857	0.9090909090909091	Logistic regression	85
0.7592592592592593	0.6461292986413332	0.7831325301204819	0.4444444444444444	0.9464285714285714	Logistic regression	86
0.6116883116883117	0.5882061091446333	0.7590361445783133	0.39285714285714285	0.9454545454545454	Logistic regression	87
0.7435064935064934	0.6179621264021266	0.7469879518072289	0.32142857142857145	0.9636363636363636	Logistic regression	88
0.8077922077922078	0.648568479516688	0.8072289156626506	0.6071428571428571	0.9090909090909091	Logistic regression	89
0.6662337662337663	0.5170372148208613	0.7349397590361446	0.5357142857142857	0.8363636363636363	Logistic regression	90
0.5833333333333333	0.4204775026246328	0.7108433734939759	0.3333333333333333	0.8928571428571429	Logistic regression	91
0.7415584415584416	0.6815661705018203	0.7710843373493976	0.39285714285714285	0.9636363636363636	Logistic regression	92
0.8032467532467532	0.7029841134074639	0.8192771084337349	0.5714285714285714	0.9454545454545454	Logistic regression	93
0.8064935064935066	0.7582721784301146	0.7831325301204819	0.4642857142857143	0.9454545454545454	Logistic regression	94
0.6714285714285715	0.510489163506614	0.6867469879518072	0.39285714285714285	0.8363636363636363	Logistic regression	95
0.781084656084656	0.582166739335983	0.7710843373493976	0.5185185185185185	0.8928571428571429	Logistic regression	96
0.637012987012987	0.5740852066365124	0.7710843373493976	0.5	0.9090909090909091	Logistic regression	97
0.8090909090909091	0.720061339904995	0.8192771084337349	0.5357142857142857	0.9636363636363636	Logistic regression	98
0.7636363636363636	0.6304589348103953	0.7710843373493976	0.39285714285714285	0.9636363636363636	Logistic regression	99
0.6084415584415584	0.5354253613556242	0.7228915662650602	0.35714285714285715	0.9090909090909091	Logistic regression	100
0.841931216931217	0.7733420733775189	0.7951807228915663	0.5185185185185185	0.9285714285714286	SVM	1
0.7720779220779221	0.7480113038119087	0.7951807228915663	0.5357142857142857	0.9272727272727272	SVM	2
0.8376623376623377	0.6488498686841666	0.7590361445783133	0.4642857142857143	0.9090909090909091	SVM	3
0.8409090909090908	0.7408279048718732	0.7590361445783133	0.42857142857142855	0.9272727272727272	SVM	4
0.711038961038961	0.6054666365366993	0.7469879518072289	0.4642857142857143	0.8909090909090909	SVM	5
0.7579365079365079	0.6476646226046268	0.7469879518072289	0.48148148148148145	0.875	SVM	6
0.7974025974025973	0.7066567421490374	0.7590361445783133	0.4642857142857143	0.9090909090909091	SVM	7
0.7668831168831169	0.6569180624285453	0.7710843373493976	0.5	0.9090909090909091	SVM	8
0.8155844155844156	0.6279328033837172	0.7831325301204819	0.5	0.9272727272727272	SVM	9
0.7344155844155844	0.7025566904823203	0.8072289156626506	0.5357142857142857	0.9454545454545454	SVM	10
0.6759259259259259	0.6127282584179867	0.7469879518072289	0.4444444444444444	0.8928571428571429	SVM	11
0.8551948051948052	0.7152780243527013	0.7831325301204819	0.42857142857142855	0.9636363636363636	SVM	12
0.7850649350649351	0.7086336072044962	0.7951807228915663	0.5	0.9454545454545454	SVM	13
0.7805194805194806	0.7291707000033766	0.7590361445783133	0.5	0.8909090909090909	SVM	14
0.8636363636363635	0.7417047618605214	0.7349397590361446	0.5	0.8545454545454545	SVM	15
0.7572751322751322	0.5654414598236369	0.6987951807228916	0.37037037037037035	0.8571428571428571	SVM	16
0.8116883116883117	0.7759383487334063	0.7951807228915663	0.5	0.9454545454545454	SVM	17
0.8077922077922077	0.7062583819375213	0.7710843373493976	0.42857142857142855	0.9454545454545454	SVM	18
0.8480519480519481	0.8028690331012955	0.8313253012048193	0.6428571428571429	0.9272727272727272	SVM	19
0.7948051948051948	0.7198752178604796	0.7469879518072289	0.42857142857142855	0.9090909090909091	SVM	20
0.8835978835978836	0.7689200735127011	0.7710843373493976	0.4444444444444444	0.9285714285714286	SVM	21
0.7824675324675325	0.6413555895852618	0.7349397590361446	0.39285714285714285	0.9090909090909091	SVM	22
0.7824675324675323	0.6839556218775042	0.7951807228915663	0.6071428571428571	0.8909090909090909	SVM	23
0.7727272727272727	0.7354262059091129	0.7590361445783133	0.4642857142857143	0.9090909090909091	SVM	24
0.737012987012987	0.6186508758740841	0.7590361445783133	0.39285714285714285	0.9454545454545454	SVM	25
0.8201058201058201	0.7657874501680935	0.7951807228915663	0.48148148148148145	0.9464285714285714	SVM	26
0.8103896103896104	0.7326267268142986	0.7951807228915663	0.6071428571428571	0.8909090909090909	SVM	27
0.8077922077922078	0.7553180239347418	0.8072289156626506	0.6071428571428571	0.9090909090909091	SVM	28
0.759090909090909	0.5981867159693454	0.7228915662650602	0.35714285714285715	0.9090909090909091	SVM	29
0.7740259740259741	0.6642953450299438	0.7228915662650602	0.39285714285714285	0.8909090909090909	SVM	30
0.781084656084656	0.6908039698114286	0.7469879518072289	0.5185185185185185	0.8571428571428571	SVM	31
0.8058441558441558	0.6974716651861549	0.7590361445783133	0.4642857142857143	0.9090909090909091	SVM	32
0.7857142857142857	0.7443496819685591	0.7710843373493976	0.5	0.9090909090909091	SVM	33
0.7480519480519481	0.5858368543528139	0.7590361445783133	0.5	0.8909090909090909	SVM	34
0.8545454545454545	0.8228681245473889	0.7951807228915663	0.42857142857142855	0.9818181818181818	SVM	35
0.8604497354497354	0.8063541262005136	0.8072289156626506	0.5925925925925926	0.9107142857142857	SVM	36
0.8448051948051948	0.8093356412913415	0.7951807228915663	0.42857142857142855	0.9818181818181818	SVM	37
0.7435064935064934	0.6442374743711864	0.7349397590361446	0.5	0.8545454545454545	SVM	38
0.7149350649350649	0.6494546928378717	0.7349397590361446	0.4642857142857143	0.8727272727272727	SVM	39
0.8207792207792208	0.702749711298259	0.7590361445783133	0.4642857142857143	0.9090909090909091	SVM	40
0.7863756613756614	0.6332068937014517	0.7710843373493976	0.5185185185185185	0.8928571428571429	SVM	41
0.8480519480519481	0.7741035012611334	0.7951807228915663	0.5	0.9454545454545454	SVM	42
0.7999999999999999	0.751884561281027	0.7710843373493976	0.5357142857142857	0.8909090909090909	SVM	43
0.7298701298701299	0.5969268813178399	0.6987951807228916	0.39285714285714285	0.8545454545454545	SVM	44
0.8298701298701299	0.7608056889741303	0.7831325301204819	0.5	0.9272727272727272	SVM	45
0.7982804232804233	0.7156181257202463	0.7831325301204819	0.48148148148148145	0.9285714285714286	SVM	46
0.8142857142857143	0.673279466622356	0.7831325301204819	0.5357142857142857	0.9090909090909091	SVM	47
0.7844155844155843	0.7389139836457643	0.8313253012048193	0.6071428571428571	0.9454545454545454	SVM	48
0.772077922077922	0.7225161118758593	0.7469879518072289	0.39285714285714285	0.9272727272727272	SVM	49
0.814935064935065	0.6174972445710196	0.7228915662650602	0.42857142857142855	0.8727272727272727	SVM	50
0.7665343915343916	0.615638462206286	0.7469879518072289	0.4074074074074074	0.9107142857142857	SVM	51
0.7064935064935065	0.6535427578598513	0.7349397590361446	0.39285714285714285	0.9090909090909091	SVM	52
0.8123376623376624	0.7271677958209939	0.7710843373493976	0.39285714285714285	0.9636363636363636	SVM	53
0.8038961038961039	0.7142569297380386	0.7831325301204819	0.5714285714285714	0.8909090909090909	SVM	54
0.8733766233766234	0.8005784408250992	0.7951807228915663	0.5714285714285714	0.9090909090909091	SVM	55
0.7691798941798942	0.6334191054745042	0.7349397590361446	0.37037037037037035	0.9107142857142857	SVM	56
0.8220779220779221	0.7421576101525815	0.7590361445783133	0.4642857142857143	0.9090909090909091	SVM	57
0.7792207792207793	0.699849056169592	0.7951807228915663	0.5357142857142857	0.9272727272727272	SVM	58
0.7863636363636364	0.6870825583145489	0.7831325301204819	0.5	0.9272727272727272	SVM	59
0.8025974025974026	0.7261504072563291	0.7590361445783133	0.5357142857142857	0.8727272727272727	SVM	60
0.8703703703703703	0.700938178604765	0.8072289156626506	0.5925925925925926	0.9107142857142857	SVM	61
0.7746753246753246	0.702716593987675	0.7710843373493976	0.5	0.9090909090909091	SVM	62
0.8292207792207792	0.7693427056691949	0.7951807228915663	0.5357142857142857	0.9272727272727272	SVM	63
0.7441558441558441	0.5983269304569488	0.6626506024096386	0.2857142857142857	0.8545454545454545	SVM	64
0.7597402597402598	0.6961132937864057	0.7831325301204819	0.5	0.9272727272727272	SVM	65
0.7513227513227513	0.6390482669679827	0.7228915662650602	0.5555555555555556	0.8035714285714286	SVM	66
0.7461038961038962	0.6906287943628323	0.7951807228915663	0.42857142857142855	0.9818181818181818	SVM	67
0.8201298701298702	0.6750614033737941	0.7590361445783133	0.5	0.8909090909090909	SVM	68
0.7662337662337662	0.6928091397086212	0.7590361445783133	0.39285714285714285	0.9454545454545454	SVM	69
0.8461038961038961	0.8040560029937011	0.8313253012048193	0.6071428571428571	0.9454545454545454	SVM	70
0.7387566137566137	0.6910216130667044	0.7710843373493976	0.48148148148148145	0.9107142857142857	SVM	71
0.7357142857142858	0.5477100599234331	0.7228915662650602	0.5357142857142857	0.8181818181818182	SVM	72
0.8344155844155845	0.7551434342254696	0.7831325301204819	0.4642857142857143	0.9454545454545454	SVM	73
0.7883116883116883	0.7065463510965533	0.7951807228915663	0.5714285714285714	0.9090909090909091	SVM	74
0.875974025974026	0.8000065734121077	0.7710843373493976	0.4642857142857143	0.9272727272727272	SVM	75
0.7711640211640212	0.6986926437496384	0.7590361445783133	0.37037037037037035	0.9464285714285714	SVM	76
0.8337662337662337	0.727002084773413	0.7951807228915663	0.5357142857142857	0.9272727272727272	SVM	77
0.8357142857142857	0.7163195314025355	0.7590361445783133	0.5714285714285714	0.8545454545454545	SVM	78
0.7746753246753247	0.6626419976719498	0.7590361445783133	0.4642857142857143	0.9090909090909091	SVM	79
0.7084415584415584	0.6430830805902371	0.7469879518072289	0.39285714285714285	0.9272727272727272	SVM	80
0.8465608465608465	0.6935064369975994	0.7831325301204819	0.48148148148148145	0.9285714285714286	SVM	81
0.8016233766233766	0.7184162960158706	0.7469879518072289	0.42857142857142855	0.9090909090909091	SVM	82
0.8071428571428572	0.73470996846636	0.7710843373493976	0.4642857142857143	0.9272727272727272	SVM	83
0.7201298701298702	0.6386279046614564	0.7228915662650602	0.4642857142857143	0.8545454545454545	SVM	84
0.7935064935064935	0.6920521211128916	0.7469879518072289	0.4642857142857143	0.8909090909090909	SVM	85
0.7632275132275134	0.7110672361120911	0.7710843373493976	0.4074074074074074	0.9464285714285714	SVM	86
0.6779220779220779	0.656144159715183	0.7710843373493976	0.4642857142857143	0.9272727272727272	SVM	87
0.7948051948051948	0.7181341533959216	0.7831325301204819	0.42857142857142855	0.9636363636363636	SVM	88
0.862987012987013	0.7976298181459156	0.8313253012048193	0.6428571428571429	0.9272727272727272	SVM	89
0.775974025974026	0.6481433253588331	0.7228915662650602	0.5357142857142857	0.8181818181818182	SVM	90
0.691137566137566	0.5740312920330317	0.7108433734939759	0.4074074074074074	0.8571428571428571	SVM	91
0.7987012987012987	0.7609504158266699	0.7831325301204819	0.4642857142857143	0.9454545454545454	SVM	92
0.8948051948051947	0.7841705922949148	0.8313253012048193	0.6428571428571429	0.9272727272727272	SVM	93
0.8623376623376623	0.7850396775523496	0.7831325301204819	0.39285714285714285	0.9818181818181818	SVM	94
0.7487012987012988	0.6615014626070786	0.7108433734939759	0.4642857142857143	0.8363636363636363	SVM	95
0.830026455026455	0.7488614722529476	0.7951807228915663	0.5925925925925926	0.8928571428571429	SVM	96
0.7532467532467533	0.6102199791774112	0.7108433734939759	0.39285714285714285	0.8727272727272727	SVM	97
0.8818181818181818	0.8463691528377228	0.8192771084337349	0.6785714285714286	0.8909090909090909	SVM	98
0.7753246753246754	0.6623574668305182	0.7710843373493976	0.39285714285714285	0.9636363636363636	SVM	99
0.7551948051948052	0.6695024444906621	0.7590361445783133	0.4642857142857143	0.9090909090909091	SVM	100
0.7757936507936508	0.7124191651014637	0.7590361445783133	0.48148148148148145	0.8928571428571429	Random forest	1
0.7555194805194804	0.7070323022711195	0.7590361445783133	0.6428571428571429	0.8181818181818182	Random forest	2
0.7746753246753246	0.6132550831851805	0.7228915662650602	0.5357142857142857	0.8181818181818182	Random forest	3
0.7698051948051948	0.666077193887757	0.7590361445783133	0.6071428571428571	0.8363636363636363	Random forest	4
0.7340909090909091	0.5827230308802624	0.6987951807228916	0.4642857142857143	0.8181818181818182	Random forest	5
0.7371031746031745	0.5902811870329917	0.7469879518072289	0.5925925925925926	0.8214285714285714	Random forest	6
0.723051948051948	0.6369066164033348	0.7228915662650602	0.39285714285714285	0.8909090909090909	Random forest	7
0.7782467532467533	0.6967004659901321	0.8072289156626506	0.6428571428571429	0.8909090909090909	Random forest	8
0.7886363636363636	0.6857604336596943	0.7228915662650602	0.5357142857142857	0.8181818181818182	Random forest	9
0.7399350649350649	0.704821981708249	0.7469879518072289	0.5714285714285714	0.8363636363636363	Random forest	10
0.7275132275132274	0.6146434844052255	0.7108433734939759	0.37037037037037035	0.875	Random forest	11
0.8178571428571428	0.7266358825130396	0.7831325301204819	0.6428571428571429	0.8545454545454545	Random forest	12
0.7931818181818182	0.7024814668521053	0.7710843373493976	0.5	0.9090909090909091	Random forest	13
0.7012987012987014	0.6473917578540574	0.7228915662650602	0.6428571428571429	0.7636363636363637	Random forest	14
0.8123376623376624	0.7251557796118435	0.7710843373493976	0.6071428571428571	0.8545454545454545	Random forest	15
0.712962962962963	0.5424786802967575	0.6746987951807228	0.48148148148148145	0.7678571428571429	Random forest	16
0.759090909090909	0.6781672898059425	0.7831325301204819	0.5357142857142857	0.9090909090909091	Random forest	17
0.7886363636363636	0.6890687881122703	0.8072289156626506	0.5714285714285714	0.9272727272727272	Random forest	18
0.7909090909090909	0.7252746502559934	0.7469879518072289	0.6785714285714286	0.7818181818181819	Random forest	19
0.7275974025974026	0.6365717097072704	0.7349397590361446	0.5	0.8545454545454545	Random forest	20
0.8273809523809524	0.7009056055332865	0.8072289156626506	0.5925925925925926	0.9107142857142857	Random forest	21
0.7483766233766234	0.6079507745170456	0.6987951807228916	0.5357142857142857	0.7818181818181819	Random forest	22
0.7922077922077922	0.7342828425108505	0.7469879518072289	0.6071428571428571	0.8181818181818182	Random forest	23
0.7577922077922077	0.659562729630728	0.7831325301204819	0.5714285714285714	0.8909090909090909	Random forest	24
0.7022727272727273	0.6397703008271509	0.7228915662650602	0.4642857142857143	0.8545454545454545	Random forest	25
0.826058201058201	0.737821035519244	0.7590361445783133	0.5185185185185185	0.875	Random forest	26
0.7925324675324675	0.6918545731245527	0.7349397590361446	0.6428571428571429	0.7818181818181819	Random forest	27
0.7967532467532468	0.7591712518965671	0.7831325301204819	0.5357142857142857	0.9090909090909091	Random forest	28
0.7003246753246753	0.5986611209030938	0.6867469879518072	0.42857142857142855	0.8181818181818182	Random forest	29
0.7032467532467532	0.634587378928345	0.7228915662650602	0.5	0.8363636363636363	Random forest	30
0.7787698412698413	0.6084865946824604	0.7349397590361446	0.5555555555555556	0.8214285714285714	Random forest	31
0.8097402597402598	0.7154564241999378	0.7710843373493976	0.6071428571428571	0.8545454545454545	Random forest	32
0.6993506493506494	0.6548048455332239	0.7108433734939759	0.5	0.8181818181818182	Random forest	33
0.7068181818181818	0.5469626964934701	0.6867469879518072	0.5357142857142857	0.7636363636363637	Random forest	34
0.7779220779220779	0.7378272990257393	0.7710843373493976	0.5	0.9090909090909091	Random forest	35
0.841931216931217	0.8071530768426498	0.7951807228915663	0.7037037037037037	0.8392857142857143	Random forest	36
0.8373376623376624	0.7981055071955446	0.7951807228915663	0.4642857142857143	0.9636363636363636	Random forest	37
0.749025974025974	0.6071121806515456	0.7469879518072289	0.5357142857142857	0.8545454545454545	Random forest	38
0.7094155844155845	0.6439056252897516	0.7228915662650602	0.5357142857142857	0.8181818181818182	Random forest	39
0.7724025974025974	0.6631792880557432	0.7469879518072289	0.5	0.8727272727272727	Random forest	40
0.7953042328042328	0.6760105021049108	0.7590361445783133	0.5555555555555556	0.8571428571428571	Random forest	41
0.7646103896103896	0.7024732375739436	0.7349397590361446	0.42857142857142855	0.8909090909090909	Random forest	42
0.7883116883116883	0.7318632663455569	0.7349397590361446	0.5714285714285714	0.8181818181818182	Random forest	43
0.7863636363636364	0.606969579423762	0.7590361445783133	0.6428571428571429	0.8181818181818182	Random forest	44
0.777922077922078	0.6405354273509279	0.7349397590361446	0.5357142857142857	0.8363636363636363	Random forest	45
0.7943121693121693	0.6948454892258772	0.7590361445783133	0.5185185185185185	0.875	Random forest	46
0.689935064935065	0.5831729644495134	0.6385542168674698	0.5357142857142857	0.6909090909090909	Random forest	47
0.7902597402597403	0.7600362450758621	0.7831325301204819	0.6428571428571429	0.8545454545454545	Random forest	48
0.7662337662337664	0.6702001414309254	0.7951807228915663	0.6071428571428571	0.8909090909090909	Random forest	49
0.8077922077922078	0.6739559315366798	0.7228915662650602	0.4642857142857143	0.8545454545454545	Random forest	50
0.7605820105820106	0.6040883592036608	0.7349397590361446	0.5555555555555556	0.8214285714285714	Random forest	51
0.7227272727272727	0.6481535214862305	0.7349397590361446	0.4642857142857143	0.8727272727272727	Random forest	52
0.7525974025974026	0.6736801769267383	0.7228915662650602	0.42857142857142855	0.8727272727272727	Random forest	53
0.7999999999999999	0.6871875389730772	0.6987951807228916	0.6071428571428571	0.7454545454545455	Random forest	54
0.8383116883116885	0.7829151574820878	0.8072289156626506	0.6071428571428571	0.9090909090909091	Random forest	55
0.7490079365079365	0.6439810880129914	0.7710843373493976	0.5185185185185185	0.8928571428571429	Random forest	56
0.7740259740259741	0.6852995282590439	0.7228915662650602	0.5	0.8363636363636363	Random forest	57
0.7610389610389611	0.6653374412823113	0.7469879518072289	0.35714285714285715	0.9454545454545454	Random forest	58
0.7298701298701299	0.6465271561397887	0.7228915662650602	0.6071428571428571	0.7818181818181819	Random forest	59
0.7951298701298702	0.7234311262073038	0.7469879518072289	0.6428571428571429	0.8	Random forest	60
0.8293650793650793	0.7234125588753388	0.8072289156626506	0.6666666666666666	0.875	Random forest	61
0.6694805194805195	0.5746652277919353	0.6987951807228916	0.39285714285714285	0.8545454545454545	Random forest	62
0.7961038961038961	0.7119263730136424	0.7710843373493976	0.5	0.9090909090909091	Random forest	63
0.7081168831168831	0.5532357747768846	0.6506024096385542	0.42857142857142855	0.7636363636363637	Random forest	64
0.7477272727272726	0.7211665084105428	0.7951807228915663	0.5714285714285714	0.9090909090909091	Random forest	65
0.7628968253968254	0.6473555216820741	0.7228915662650602	0.5185185185185185	0.8214285714285714	Random forest	66
0.6814935064935065	0.6415852016002076	0.7349397590361446	0.42857142857142855	0.8909090909090909	Random forest	67
0.7935064935064935	0.6961721240234251	0.7108433734939759	0.5714285714285714	0.7818181818181819	Random forest	68
0.7740259740259741	0.6939143059225478	0.7710843373493976	0.5357142857142857	0.8909090909090909	Random forest	69
0.8366883116883117	0.7563686472388835	0.8313253012048193	0.6785714285714286	0.9090909090909091	Random forest	70
0.7668650793650793	0.6936948509783207	0.7951807228915663	0.5185185185185185	0.9285714285714286	Random forest	71
0.698051948051948	0.5396041993391231	0.6867469879518072	0.5714285714285714	0.7454545454545455	Random forest	72
0.8181818181818181	0.7462224487540186	0.7710843373493976	0.5714285714285714	0.8727272727272727	Random forest	73
0.7607142857142858	0.645572424885433	0.7228915662650602	0.5357142857142857	0.8181818181818182	Random forest	74
0.7824675324675325	0.7320462272183403	0.7349397590361446	0.4642857142857143	0.8727272727272727	Random forest	75
0.7589285714285714	0.6553286033311674	0.7710843373493976	0.4074074074074074	0.9464285714285714	Random forest	76
0.7824675324675324	0.6424791647151408	0.7590361445783133	0.5714285714285714	0.8545454545454545	Random forest	77
0.8594155844155844	0.7673351292985017	0.8072289156626506	0.7142857142857143	0.8545454545454545	Random forest	78
0.7811688311688312	0.6906291502770358	0.7590361445783133	0.5714285714285714	0.8545454545454545	Random forest	79
0.6516233766233767	0.5895458159420056	0.7228915662650602	0.42857142857142855	0.8727272727272727	Random forest	80
0.8204365079365079	0.7072897943572265	0.7469879518072289	0.5185185185185185	0.8571428571428571	Random forest	81
0.6970779220779221	0.6371375732368181	0.6987951807228916	0.4642857142857143	0.8181818181818182	Random forest	82
0.7753246753246753	0.7182797113873104	0.7710843373493976	0.6071428571428571	0.8545454545454545	Random forest	83
0.665909090909091	0.607408808637434	0.7349397590361446	0.4642857142857143	0.8727272727272727	Random forest	84
0.7746753246753247	0.6703589887175343	0.7228915662650602	0.5714285714285714	0.8	Random forest	85
0.75	0.7196974830655041	0.7710843373493976	0.5555555555555556	0.875	Random forest	86
0.689935064935065	0.5966450175121879	0.6987951807228916	0.35714285714285715	0.8727272727272727	Random forest	87
0.7516233766233767	0.685224331987313	0.7710843373493976	0.5	0.9090909090909091	Random forest	88
0.8584415584415584	0.8177619714639147	0.8192771084337349	0.75	0.8545454545454545	Random forest	89
0.7756493506493507	0.5973387963818726	0.6746987951807228	0.5	0.7636363636363637	Random forest	90
0.6772486772486773	0.5435242253222183	0.6867469879518072	0.37037037037037035	0.8392857142857143	Random forest	91
0.82012987012987	0.7706005569627474	0.7831325301204819	0.6071428571428571	0.8727272727272727	Random forest	92
0.8237012987012987	0.7032412773478978	0.7951807228915663	0.6428571428571429	0.8727272727272727	Random forest	93
0.8107142857142857	0.7454774476971299	0.7590361445783133	0.5714285714285714	0.8545454545454545	Random forest	94
0.6490259740259741	0.5748431207308052	0.6626506024096386	0.5	0.7454545454545455	Random forest	95
0.8240740740740741	0.7494779244678402	0.7349397590361446	0.5925925925925926	0.8035714285714286	Random forest	96
0.7308441558441559	0.5922445966404137	0.6987951807228916	0.5	0.8	Random forest	97
0.8487012987012987	0.7809870629927776	0.8072289156626506	0.75	0.8363636363636363	Random forest	98
0.7243506493506494	0.6542078528572187	0.7710843373493976	0.4642857142857143	0.9272727272727272	Random forest	99
0.7123376623376623	0.6859940311105602	0.7349397590361446	0.4642857142857143	0.8727272727272727	Random forest	100
0.8082010582010581	0.7107654332319011	0.7831325301204819	0.48148148148148145	0.9285714285714286	XGBoost	1
0.7811688311688312	0.7114840092803776	0.7831325301204819	0.6428571428571429	0.8545454545454545	XGBoost	2
0.8103896103896104	0.6746008131658818	0.7590361445783133	0.6785714285714286	0.8	XGBoost	3
0.8097402597402598	0.7136153457553756	0.7469879518072289	0.6071428571428571	0.8181818181818182	XGBoost	4
0.7616883116883116	0.6175799235052398	0.7228915662650602	0.5	0.8363636363636363	XGBoost	5
0.748015873015873	0.6271063354837381	0.7108433734939759	0.5185185185185185	0.8035714285714286	XGBoost	6
0.7707792207792208	0.6967307067161603	0.7349397590361446	0.5	0.8545454545454545	XGBoost	7
0.8207792207792208	0.7202858517979912	0.7951807228915663	0.6071428571428571	0.8909090909090909	XGBoost	8
0.8136363636363636	0.7036273037320968	0.7831325301204819	0.6785714285714286	0.8363636363636363	XGBoost	9
0.7350649350649351	0.6804455317789054	0.7108433734939759	0.5357142857142857	0.8	XGBoost	10
0.7007275132275131	0.5906906085149521	0.7228915662650602	0.4074074074074074	0.875	XGBoost	11
0.8467532467532468	0.7904865783540963	0.8313253012048193	0.6428571428571429	0.9272727272727272	XGBoost	12
0.811038961038961	0.7203197370739657	0.7710843373493976	0.5357142857142857	0.8909090909090909	XGBoost	13
0.7318181818181818	0.665044770083259	0.6987951807228916	0.6071428571428571	0.7454545454545455	XGBoost	14
0.8188311688311688	0.6974917469473402	0.7108433734939759	0.5714285714285714	0.7818181818181819	XGBoost	15
0.7242063492063493	0.6060336714995731	0.6626506024096386	0.48148148148148145	0.75	XGBoost	16
0.8100649350649352	0.7140543736271578	0.7710843373493976	0.5	0.9090909090909091	XGBoost	17
0.825974025974026	0.7051884509832143	0.7831325301204819	0.5357142857142857	0.9090909090909091	XGBoost	18
0.7863636363636364	0.7165219899743644	0.7469879518072289	0.6785714285714286	0.7818181818181819	XGBoost	19
0.7519480519480519	0.6541297083181205	0.7469879518072289	0.5714285714285714	0.8363636363636363	XGBoost	20
0.837962962962963	0.7176437213454598	0.7951807228915663	0.6296296296296297	0.875	XGBoost	21
0.7824675324675324	0.6187162410541716	0.7349397590361446	0.5357142857142857	0.8363636363636363	XGBoost	22
0.7896103896103897	0.677014828432369	0.7590361445783133	0.6428571428571429	0.8181818181818182	XGBoost	23
0.7954545454545453	0.7187601664989484	0.7108433734939759	0.4642857142857143	0.8363636363636363	XGBoost	24
0.7188311688311689	0.6334224013955109	0.7228915662650602	0.4642857142857143	0.8545454545454545	XGBoost	25
0.8492063492063493	0.7764841919069957	0.7469879518072289	0.5555555555555556	0.8392857142857143	XGBoost	26
0.8155844155844155	0.703578548344813	0.7710843373493976	0.7142857142857143	0.8	XGBoost	27
0.8298701298701298	0.7834954554504311	0.7831325301204819	0.5714285714285714	0.8909090909090909	XGBoost	28
0.7363636363636364	0.6179617661829988	0.7108433734939759	0.4642857142857143	0.8363636363636363	XGBoost	29
0.7318181818181818	0.6443970093721648	0.7469879518072289	0.5	0.8727272727272727	XGBoost	30
0.7804232804232805	0.6570378359472453	0.7228915662650602	0.6296296296296297	0.7678571428571429	XGBoost	31
0.8142857142857143	0.7379129286317444	0.7590361445783133	0.6071428571428571	0.8363636363636363	XGBoost	32
0.7743506493506493	0.7087394802369029	0.7469879518072289	0.5	0.8727272727272727	XGBoost	33
0.7470779220779221	0.5952077171641529	0.7228915662650602	0.5	0.8363636363636363	XGBoost	34
0.8246753246753247	0.7643652691453157	0.7710843373493976	0.4642857142857143	0.9272727272727272	XGBoost	35
0.8558201058201057	0.7999044577926044	0.7951807228915663	0.7777777777777778	0.8035714285714286	XGBoost	36
0.8655844155844156	0.8099366007601445	0.7951807228915663	0.5	0.9454545454545454	XGBoost	37
0.7675324675324676	0.6106222722576914	0.7469879518072289	0.6428571428571429	0.8	XGBoost	38
0.6775974025974025	0.6221502300845579	0.6987951807228916	0.4642857142857143	0.8181818181818182	XGBoost	39
0.764935064935065	0.6576396749830332	0.7228915662650602	0.5	0.8363636363636363	XGBoost	40
0.8095238095238095	0.7223144001714044	0.7710843373493976	0.6666666666666666	0.8214285714285714	XGBoost	41
0.8331168831168831	0.7326201857670379	0.7710843373493976	0.5	0.9090909090909091	XGBoost	42
0.7961038961038962	0.7217842415329153	0.7590361445783133	0.6428571428571429	0.8181818181818182	XGBoost	43
0.7707792207792208	0.6121846471686032	0.7108433734939759	0.5357142857142857	0.8	XGBoost	44
0.80487012987013	0.7089865484027191	0.7590361445783133	0.6071428571428571	0.8363636363636363	XGBoost	45
0.8273809523809524	0.7489883993819426	0.7590361445783133	0.5185185185185185	0.875	XGBoost	46
0.7564935064935066	0.6492726336397395	0.6626506024096386	0.5357142857142857	0.7272727272727273	XGBoost	47
0.787012987012987	0.7327860017004858	0.7831325301204819	0.6071428571428571	0.8727272727272727	XGBoost	48
0.7597402597402597	0.6117017329880292	0.7951807228915663	0.5714285714285714	0.9090909090909091	XGBoost	49
0.810064935064935	0.6984271011230156	0.7108433734939759	0.5	0.8181818181818182	XGBoost	50
0.7486772486772487	0.5462414998361141	0.7349397590361446	0.5555555555555556	0.8214285714285714	XGBoost	51
0.762012987012987	0.700180909021388	0.7469879518072289	0.5	0.8727272727272727	XGBoost	52
0.7772727272727273	0.6848310249230473	0.7349397590361446	0.4642857142857143	0.8727272727272727	XGBoost	53
0.8097402597402596	0.7474909121168065	0.7469879518072289	0.6785714285714286	0.7818181818181819	XGBoost	54
0.8480519480519482	0.7723201651339734	0.7831325301204819	0.5357142857142857	0.9090909090909091	XGBoost	55
0.7572751322751322	0.6457725241304526	0.7108433734939759	0.48148148148148145	0.8214285714285714	XGBoost	56
0.7928571428571428	0.7079748550118697	0.7349397590361446	0.5	0.8545454545454545	XGBoost	57
0.7775974025974025	0.7058946885412194	0.7349397590361446	0.4642857142857143	0.8727272727272727	XGBoost	58
0.7344155844155844	0.6345468599156617	0.6867469879518072	0.5714285714285714	0.7454545454545455	XGBoost	59
0.8142857142857143	0.7178818808459041	0.7228915662650602	0.5714285714285714	0.8	XGBoost	60
0.8472222222222222	0.7279110329659713	0.8072289156626506	0.7037037037037037	0.8571428571428571	XGBoost	61
0.6993506493506494	0.5940664014807595	0.6867469879518072	0.4642857142857143	0.8	XGBoost	62
0.8181818181818182	0.7221290589311216	0.7831325301204819	0.5	0.9272727272727272	XGBoost	63
0.7655844155844156	0.6017890094566932	0.7108433734939759	0.5	0.8181818181818182	XGBoost	64
0.7493506493506493	0.6940081166281817	0.7469879518072289	0.5357142857142857	0.8545454545454545	XGBoost	65
0.7638888888888888	0.5415646016328527	0.7228915662650602	0.6296296296296297	0.7678571428571429	XGBoost	66
0.7084415584415585	0.6485702415656617	0.7108433734939759	0.39285714285714285	0.8727272727272727	XGBoost	67
0.7987012987012988	0.7066816540118599	0.7590361445783133	0.6071428571428571	0.8363636363636363	XGBoost	68
0.7961038961038961	0.7070106926878391	0.7710843373493976	0.5	0.9090909090909091	XGBoost	69
0.887012987012987	0.7838692262170613	0.7710843373493976	0.6428571428571429	0.8363636363636363	XGBoost	70
0.8128306878306879	0.7268217538199819	0.7710843373493976	0.48148148148148145	0.9107142857142857	XGBoost	71
0.7097402597402598	0.586868629437574	0.6867469879518072	0.6428571428571429	0.7090909090909091	XGBoost	72
0.8298701298701298	0.7651409366177306	0.7590361445783133	0.6428571428571429	0.8181818181818182	XGBoost	73
0.7990259740259741	0.7064757938496362	0.7710843373493976	0.6071428571428571	0.8545454545454545	XGBoost	74
0.7996753246753247	0.7401580698463415	0.7710843373493976	0.4642857142857143	0.9272727272727272	XGBoost	75
0.798941798941799	0.7161592230450533	0.7349397590361446	0.4074074074074074	0.8928571428571429	XGBoost	76
0.8084415584415584	0.6689033269202445	0.7228915662650602	0.5	0.8363636363636363	XGBoost	77
0.8467532467532468	0.6994497913047866	0.7831325301204819	0.75	0.8	XGBoost	78
0.7727272727272727	0.6670189168586598	0.7349397590361446	0.5714285714285714	0.8181818181818182	XGBoost	79
0.683116883116883	0.5994511390102552	0.6867469879518072	0.39285714285714285	0.8363636363636363	XGBoost	80
0.8465608465608465	0.7510605924003559	0.7951807228915663	0.6296296296296297	0.875	XGBoost	81
0.7461038961038962	0.6344830979788092	0.7228915662650602	0.42857142857142855	0.8727272727272727	XGBoost	82
0.7896103896103895	0.7390363318620339	0.7831325301204819	0.6071428571428571	0.8727272727272727	XGBoost	83
0.6785714285714286	0.6145950069553084	0.6867469879518072	0.4642857142857143	0.8	XGBoost	84
0.7941558441558443	0.6855841638511043	0.7469879518072289	0.5714285714285714	0.8363636363636363	XGBoost	85
0.7923280423280423	0.7369637524427282	0.7831325301204819	0.5925925925925926	0.875	XGBoost	86
0.7198051948051949	0.5856018308624271	0.7349397590361446	0.42857142857142855	0.8909090909090909	XGBoost	87
0.7331168831168832	0.6829219619753186	0.7831325301204819	0.5357142857142857	0.9090909090909091	XGBoost	88
0.8633116883116884	0.8254782109680407	0.8072289156626506	0.75	0.8363636363636363	XGBoost	89
0.7737012987012987	0.6551176473373617	0.7108433734939759	0.5357142857142857	0.8	XGBoost	90
0.7341269841269842	0.5875024538805673	0.6506024096385542	0.37037037037037035	0.7857142857142857	XGBoost	91
0.8577922077922078	0.8211063244199488	0.8072289156626506	0.7142857142857143	0.8545454545454545	XGBoost	92
0.8324675324675326	0.7406157775272558	0.7590361445783133	0.5714285714285714	0.8545454545454545	XGBoost	93
0.8224025974025975	0.7343603367439931	0.7831325301204819	0.5714285714285714	0.8909090909090909	XGBoost	94
0.7058441558441559	0.626046069745267	0.6987951807228916	0.5714285714285714	0.7636363636363637	XGBoost	95
0.8412698412698412	0.7699391265230018	0.7590361445783133	0.6296296296296297	0.8214285714285714	XGBoost	96
0.75	0.6330041283305312	0.6987951807228916	0.5	0.8	XGBoost	97
0.8551948051948052	0.8020346436719078	0.7951807228915663	0.75	0.8181818181818182	XGBoost	98
0.7613636363636364	0.6884212119073836	0.7710843373493976	0.5	0.9090909090909091	XGBoost	99
0.7551948051948053	0.6956058782200073	0.7831325301204819	0.5714285714285714	0.8909090909090909	XGBoost	100

## Sheet: S3 External classification
AUROC	Average precision	Accuracy	Sensitivity	Specificity	Model	Training n	External n	External grade IV n
0.7915828303152246	0.6229080354407514	0.7345132743362832	0.5952380952380952	0.8169014084507042	Logistic regression	415	226	84
0.7691985244802145	0.6893559213353239	0.7566371681415929	0.5595238095238095	0.8732394366197183	SVM	415	226	84
0.7745640509725017	0.6735315531774668	0.6991150442477876	0.5119047619047619	0.8098591549295775	Random forest	415	226	84
0.7717555331991952	0.6995961198694892	0.7345132743362832	0.5714285714285714	0.8309859154929577	XGBoost	415	226	84

## Sheet: S4 Internal comparators
Feature	Folds	AUROC mean	AUROC SD	AUROC 95% CI low	AUROC 95% CI high	Average precision mean	Average precision SD	Average precision 95% CI low	Average precision 95% CI high	Accuracy mean	Accuracy SD	Accuracy 95% CI low	Accuracy 95% CI high	Sensitivity mean	Sensitivity SD	Sensitivity 95% CI low	Sensitivity 95% CI high	Specificity mean	Specificity SD	Specificity 95% CI low	Specificity 95% CI high
Four-gene score	100	0.7148055555555556	0.05684914729075984	0.7036631226865666	0.7259479884245446	0.6270623361207617	0.07786467506582762	0.6118008598078595	0.6423238124336639	0.76	0.03090401122222096	0.7539428138004447	0.7660571861995553	0.4463624338624338	0.06802121600855612	0.4330302755247568	0.4596945922001108	0.9179707792207792	0.035720944813461455	0.9109694740373407	0.9249720844042176
MKI67	100	0.7080169552669554	0.05077813215280045	0.6980644413650066	0.7179694691689043	0.5776557186975902	0.07491765450711962	0.5629718584141948	0.5923395789809857	0.719277108433735	0.03178439295160551	0.7130473674152203	0.7255068494522497	0.3135978835978836	0.07964864809547512	0.29798674857117047	0.3292090186245967	0.9235389610389612	0.03927695881220255	0.9158406771117694	0.9312372449661529
TOP2A	100	0.7105812289562288	0.0552101358402788	0.6997600423315341	0.7214024155809234	0.6176364321104075	0.07197186317781441	0.6035299469275559	0.6317429172932592	0.7451807228915661	0.03511055935057611	0.7382990532588531	0.7520623925242791	0.41154761904761905	0.06852477964744336	0.39811676223672016	0.42497847585851795	0.9132662337662337	0.036226427647248545	0.906165853947373	0.9203666135850944
Four-marker proliferation index	100	0.7216188071188071	0.0546740544871324	0.7109026924393291	0.7323349217982851	0.6342277654520407	0.07836371750866827	0.6188684768203417	0.6495870540837397	0.7690361445783129	0.034379651078264455	0.7622977329669731	0.7757745561896527	0.4592328042328042	0.07748343514448568	0.444046050944485	0.4744195575211234	0.9250357142857142	0.037658150209158366	0.9176547168447191	0.9324167117267093

## Sheet: S4 External comparators
AUROC	Average precision	Accuracy	Sensitivity	Specificity	Feature	External n
0.8130449362843729	0.6591349941728156	0.7389380530973452	0.5119047619047619	0.8732394366197183	Four-gene score	226
0.7575033534540576	0.6196756699670642	0.6902654867256637	0.6904761904761905	0.6901408450704225	MKI67	226
0.7850855130784709	0.6435789557956544	0.6769911504424779	0.20238095238095238	0.9577464788732394	TOP2A	226
0.811871227364185	0.674647350895904	0.7433628318584071	0.5833333333333334	0.8380281690140845	Four-marker proliferation index	226

## Sheet: S5 Candidate stability
Gene	folds	positive_significant_folds	mean_difference	minimum_difference	maximum_welch_p	positive_significant_percent
CCNB2	100	100	1.1533963738360125	1.0183017531363758	6.04211557074185e-09	100.0
CDCA3	100	100	0.8555304175424	0.6782970105681816	4.136883531795685e-06	100.0
CDK1	100	100	1.1207792115667456	0.9680382431573298	7.1529751422661085e-09	100.0
PTTG1	100	100	1.318690457010553	1.1372479046611321	2.130937532633196e-06	100.0

## Sheet: S6 KM summary
Panel	n	Events	Low n	High n	Log-rank p
Training cohort	277	145	138	139	1.9243211216651405e-07
Held-out test cohort	119	62	65	54	0.0002392446059185046
WHO grades II/III subgroup	265	98	166	99	0.0015792566955042447
IDH-wildtype subgroup	164	130	59	105	0.0020029946172469807

## Sheet: S7 Main Cox
Model	Variable	n	Events	HR	95% CI low	95% CI high	p	Concordance index
Main multivariable Cox model	four_gene_score	359	197	1.2775697487268312	1.0965719848053799	1.4884426061200347	0.0016739887335473587	0.7826260924502475
Main multivariable Cox model	Age_num	359	197	1.0073215526360269	0.9956018872921516	1.0191791752874622	0.2218042116334489	0.7826260924502475
Main multivariable Cox model	grade_num	359	197	1.8570046239130422	1.4438108901201012	2.388447266073442	1.4339444251988927e-06	0.7826260924502475
Main multivariable Cox model	idh_wt	359	197	2.859349330460775	2.004314574050646	4.079139422253131	6.808126663876114e-09	0.7826260924502475

## Sheet: S7 PH tests
Variable	test_statistic	p	-log2(p)
Age_num	1.2182399840017506	0.2697063325927603	1.8905386990353303
four_gene_score	4.143864549483722	0.0417856704947757	4.580847904177202
grade_num	0.04818591379793314	0.8262505312144915	0.27534880072662
idh_wt	11.484602549047404	0.0007017513206921531	10.476752505664907
Global	16.89489299633081	0.002025979472971326

[truncated: 9 more sheets: S7 Extended Cox, S7 Stratified Cox, S8 Cutoff sensitivity, S9 Proliferation survival, S9 Subgroup Cox, S10 External survival, S11 Data provenance, S12 Software versions, Contents]
